# Supplementary material for: SIRT6 safeguards human mesenchymal stem cells from oxidative stress by coactivating NRF2
Source: Cell Res. 2016 Jan 15;26(2):190–205. doi: 10.1038/cr.2016.4 (PMC4746611; doi:10.1038/cr.2016.4)
Supplement: Supplementary information, Table S1 — Up- and downregulated genes in SIRT6−/− hMSCs relative to WT hMSCs (early passage). [file cr20164x7.xlsx]

## Sheet: Early_passage-UP_regulated
gene	SIRT6+/+	SIRT6-/-	p_value	q_value
ALPK2	2.17912	7.81742	0	0
ARHGDIB	19.6411	51.4044	0	0
CBR1	10.012	46.7815	0	0
COL11A1	4.42318	11.0443	0	0
COL7A1	1.14325	7.00829	0	0
DSG2	5.14763	19.7987	0	0
F3	14.1443	44.3136	0	0
GDF15	109.845	232.42	0	0
HAPLN1	10.8321	35.5667	0	0
IRAK1	14.1232	41.9867	0	0
MXRA8	25.8721	59.9472	0	0
NES	17.7997	47.6405	0	0
NETO2	20.3985	46.7187	0	0
NTM	21.2904	46.1666	0	0
S100A6	248.151	738.045	0	0
SERPINB7	27.951	90.996	0	0
SORT1	6.06363	14.9893	0	0
STMN3	31.116	68.7196	0	0
THBS1	134.063	294.695	0	0
VGLL3	7.88146	16.6263	0	0
DUSP10	1.38468	10.6392	2.22045e-16	3.13054e-14
MT1L	39.4143	133.39	2.22045e-16	3.13054e-14
MYEOV	0.714484	11.9725	6.66134e-16	8.92784e-14
SYT11	0.877506	5.04124	6.66134e-16	8.92784e-14
VGF	15.4817	31.822	6.21725e-15	7.41697e-13
PAX8	0.794517	9.03837	7.54952e-15	8.90843e-13
MYBL2	12.8148	26.358	1.22125e-14	1.41041e-12
CBS	3.5497	11.6775	2.15383e-14	2.41052e-12
CRIP2	35.1459	74.9415	7.57172e-14	8.05869e-12
C1orf198	11.3202	22.8867	1.98952e-13	2.03757e-11
TGFB2	6.683	14.0928	2.72227e-13	2.66243e-11
SLC38A1	11.6784	23.6147	3.24185e-13	3.14228e-11
SLC37A2	2.16746	6.74694	8.63531e-13	7.94449e-11
ZIC2	1.64081	7.59524	1.89937e-12	1.7041e-10
TRPV2	3.9749	10.3655	8.63354e-12	7.43855e-10
LARGE	4.83019	11.5584	1.26796e-11	1.06706e-09
GDNF	0.762451	5.09035	2.79186e-11	2.18046e-09
CKAP2L	7.02013	15.0097	5.1634e-11	3.94746e-09
ARHGAP22	7.39277	17.9208	1.88124e-10	1.3436e-08
FGF1	2.55094	8.59604	2.1441e-10	1.52133e-08
NETO1	11.8128	26.6631	2.28721e-10	1.61233e-08
CHTF18	5.99824	12.3491	3.49611e-10	2.35738e-08
G0S2	16.9183	36.2841	9.49072e-10	5.8875e-08
KISS1	6.21151	25.8802	1.83513e-09	1.09463e-07
TFAP2C	1.32233	5.66329	4.30145e-09	2.48386e-07
PITX1	0.691691	5.38009	4.4238e-09	2.54099e-07
TMEM47	5.65757	11.6319	5.15393e-09	2.91412e-07
ROBO4	1.0646	3.83584	1.05831e-08	5.49715e-07
TINAGL1	2.79202	8.77872	1.52798e-08	7.89893e-07
MMP9	3.1625	8.41691	2.80044e-08	1.40099e-06
TIE1	1.81455	4.7738	3.08191e-08	1.49363e-06
PPFIA3	0.641656	2.44164	3.44313e-08	1.63941e-06
WDR62	2.62001	6.48178	3.78216e-08	1.78518e-06
PPP1R13L	6.15299	16.3894	4.55963e-08	2.09743e-06
PDGFA	2.30458	6.71627	4.67768e-08	2.14266e-06
CORO7	5.04209	10.8871	1.46768e-07	6.19967e-06
TEK	0.486182	2.43075	2.07779e-07	8.54412e-06
ABI3	2.77339	7.72889	2.89499e-07	1.14701e-05
FMNL1	1.37726	3.61221	5.48737e-07	2.07564e-05
CLSTN2	2.22287	4.66914	6.07462e-07	2.274e-05
ECSCR	5.32843	18.6779	2.69286e-06	8.5954e-05
FAR2	2.37523	5.4063	3.79962e-06	0.00011522
PKNOX2	2.30535	4.85883	4.73114e-06	0.00013733
GNAZ	1.79861	4.47313	5.01892e-06	0.000144908
MAP3K9	0.152612	1.28698	5.05794e-06	0.000145647
IL1RAPL1	0.178065	3.15853	5.32168e-06	0.000151633
GRAMD3	4.33451	9.22436	7.62413e-06	0.000206934
BMF	0.447502	1.92537	8.18945e-06	0.000219518
MN1	1.21184	2.46672	1.20432e-05	0.000306434
CCND2	0.585091	1.79224	1.25626e-05	0.000316014
PDE1C	3.70913	9.50954	1.4209e-05	0.000352982
FANCA	6.33941	13.1758	1.43244e-05	0.000354227
SPC25	7.18029	15.5278	1.83749e-05	0.000438413
PMEPA1	2.30419	4.94273	1.94154e-05	0.000461211
IL1B	3.96941	9.67145	2.28385e-05	0.000530909
POU2F2	5.46718	11.2847	2.39809e-05	0.000551561
EXTL1	2.09947	4.251	2.5109e-05	0.000573888
TRIML2	1.89311	6.71307	2.69922e-05	0.00060418
SIGLEC15	2.55957	7.42441	2.7913e-05	0.000620949
LINC00704	1.65721	6.90089	3.60012e-05	0.000781657
LRRC3	3.29673	6.74287	3.7952e-05	0.000817474
ELMO1	0.199431	1.30834	4.02998e-05	0.000857832
TRIM58	0.0149587	4.0342	7.2625e-05	0.00141041
ST6GAL2	3.22994	7.61818	7.76752e-05	0.00148983
LPXN	3.41149	8.00554	8.14699e-05	0.00154622
CD40	1.6368	5.36941	9.36598e-05	0.00174413
LAMB3	1.79885	4.27285	0.0001018	0.00186364
CENPM	12.5896	25.7733	0.000104979	0.00191538
ADTRP	4.55818	9.42263	0.000109259	0.00197686
FAM89A	3.9295	8.86312	0.000139377	0.00242842
LFNG	2.69992	6.98076	0.000139585	0.00242842
ZBTB46	1.07837	2.99942	0.000143155	0.00248258
DDX12P	1.0826	2.43653	0.00028684	0.0045195
NCAM1	0.475819	2.12573	0.000295032	0.00462613
HDAC9	2.73661	6.30511	0.000303995	0.00473482
DYSF	1.94612	4.05648	0.000341226	0.0052544
OR2W3	0	1.79643	0.000358766	0.00549332
RELL2	2.8217	6.34361	0.000523398	0.00756593
FIGN	0.977332	2.29987	0.000557908	0.00801144
GRPR	0.0929434	1.78386	0.000602064	0.00856619
LOC729737	0.954598	2.00302	0.000688481	0.0095091
OPCML	0.665678	1.53061	0.000940615	0.0122732
ABTB1	4.57783	9.5927	0.00103446	0.0133216
APLN	0.569185	1.81238	0.00111716	0.0142346
PCDHGB4	1.45461	7.56606	0.00129656	0.0161415
C14orf80	3.36726	7.72341	0.0016964	0.019845
PIF1	1.4805	3.11917	0.00184136	0.0211756
RASSF7	2.76066	7.3922	0.0019067	0.0217428
NKX3-1	1.39011	3.23538	0.00201199	0.0227286
LINC00087	0.567798	1.74988	0.00204716	0.0230402
PITX2	0.623269	2.47509	0.00212697	0.0237067
SLITRK5	0.768608	1.7662	0.00248343	0.0268476
LOC654433	0.278385	2.03274	0.00280515	0.0294799
NR4A1	2.39391	5.10787	0.0028901	0.0301614
TNFRSF6B	6.35196	15.1098	0.00348403	0.035021
FAM49A	0.508112	1.34706	0.00367279	0.0363131
BIRC3	0.490155	1.66137	0.00372776	0.0367228
GADD45G	0.121685	2.78541	0.00408702	0.0395091
GNGT2	2.46774	7.86375	0.00455674	0.0427923

## Sheet: Early_passage-DOWN_regulated
Supplementary information, Table S1 Up- and downregulated genes in SIRT6−/− hMSCs relative to WT hMSCs (early passage).
gene	SIRT6+/+	SIRT6-/-	p_value	q_value
CCDC80	70.2511	29.6553	0	0
CD24	34.6535	10.633	0	0
CDCP1	35.6694	16.4388	0	0
CDH6	4.42083	0.553263	0	0
CLDN11	48.5837	5.32639	0	0
CLU	9.12579	2.14311	0	0
COL12A1	21.9849	10.9718	0	0
COL3A1	45.2613	7.93552	0	0
COL6A3	77.9828	15.4194	0	0
COLEC12	45.2018	22.5458	0	0
CRABP2	105.656	41.1554	0	0
DNER	6.75558	0.513215	0	0
DPYSL3	24.9646	9.85742	0	0
EPAS1	21.9339	7.87418	0	0
EREG	13.9737	1.87256	0	0
FAIM2	5.35067	0.455884	0	0
FGF2	22.5909	10.4301	0	0
GALNT5	17.0699	3.10899	0	0
HMOX1	38.0268	10.1382	0	0
IGFBP3	43.1673	10.1868	0	0
IL8	80.4019	37.3438	0	0
ITGA2	50.7541	19.9634	0	0
KRT19	136.231	39.6149	0	0
LIPG	11.1803	1.1339	0	0
LITAF	41.0791	12.8318	0	0
LRRC17	22.2392	3.49958	0	0
MAB21L2	20.2314	4.48378	0	0
MMP1	1054.95	495.66	0	0
NID2	28.361	6.36854	0	0
NOTCH3	6.43945	2.53426	0	0
NPAS1	12.6384	2.53438	0	0
NPAS2	17.6231	7.9196	0	0
PDGFRA	30.8847	9.56105	0	0
PTGS1	20.3359	0.215553	0	0
PTGS2	14.1432	4.25996	0	0
PTX3	372.8	103.206	0	0
SERPINF1	34.3791	8.00663	0	0
SLC7A11	13.8904	6.35379	0	0
SOX4	7.95717	2.29387	0	0
TBX2	25.2059	5.68822	0	0
THBD	19.7269	5.27613	0	0
TMEM119	23.2537	8.35781	0	0
UACA	28.6653	13.1126	0	0
XYLT1	6.60395	2.575	0	0
CA12	26.7219	12.8059	2.22045e-16	3.13054e-14
MDK	114.917	50.6179	2.22045e-16	3.13054e-14
MXRA5	4.0947	1.48584	2.22045e-16	3.13054e-14
PLAT	29.2598	13.5278	2.22045e-16	3.13054e-14
COL5A3	3.82494	1.1486	1.33227e-15	1.74254e-13
SCG2	6.87282	0.700847	1.33227e-15	1.74254e-13
CCL2	35.2622	6.72502	1.77636e-15	2.29573e-13
SIRT6	12.7743	0.335851	2.22045e-15	2.8359e-13
GEM	58.4215	23.6886	2.66454e-15	3.32485e-13
NTN4	7.25841	1.94538	2.66454e-15	3.32485e-13
LPAR1	17.5627	4.62496	4.66294e-15	5.62454e-13
OLFM2	10.41	2.12346	4.66294e-15	5.62454e-13
SEL1L3	7.01098	2.2796	8.88178e-15	1.03678e-12
MFAP4	21.6171	5.00218	1.46549e-14	1.67467e-12
LPHN2	8.78563	3.63284	3.93019e-14	4.26661e-12
IL1R1	7.2787	2.5347	5.55112e-14	5.96662e-12
DOCK6	2.92198	0.768731	9.37028e-14	9.78113e-12
PLEKHG4B	2.08645	0.696751	1.9118e-13	1.97662e-11
ELFN2	1.50053	0.162337	2.12275e-13	2.15369e-11
ID2	38.8337	16.8331	2.2049e-13	2.196e-11
SEMA3A	12.7026	5.99495	2.19824e-13	2.196e-11
TMEM132B	2.13592	0.376772	3.39506e-13	3.26166e-11
F2RL1	9.56679	2.934	3.47056e-13	3.30494e-11
JAG1	9.54113	4.47609	4.0945e-13	3.86521e-11
HAS2	20.2281	9.31479	6.51923e-13	6.04895e-11
HTRA3	8.36488	2.71597	1.74949e-12	1.5827e-10
SULF2	3.4679	0.569495	2.11586e-12	1.88277e-10
EGR1	15.4683	7.26077	8.93419e-12	7.63697e-10
LGALS3	60.3715	29.697	1.56464e-11	1.2868e-09
CACNG7	14.1643	5.78682	1.90108e-11	1.51751e-09
PITPNC1	8.38996	3.18175	2.12057e-11	1.68036e-09
NPTX1	2.32339	0.419955	2.7542e-11	2.16663e-09
CRLF1	6.03851	0.392439	1.18845e-10	8.71745e-09
LRFN5	3.37859	0.380574	1.31189e-10	9.55828e-09
PRDM16	2.58205	0.580528	1.38306e-10	1.00097e-08
LAMA4	10.8362	2.33687	1.42337e-10	1.02332e-08
PCDHB16	3.64114	1.01058	2.46577e-10	1.71592e-08
FOS	12.3624	4.9532	3.20721e-10	2.18978e-08
BCAM	9.626	3.25013	3.73102e-10	2.50025e-08
ASIC1	9.44548	4.16949	5.76525e-10	3.81632e-08
PCDH18	3.50343	1.15913	6.52859e-10	4.26954e-08
NPTXR	5.94658	2.84476	7.2154e-10	4.60767e-08
PDZRN3	3.94724	1.29588	8.09566e-10	5.10968e-08
MYPN	6.13266	1.78924	1.28946e-09	7.86427e-08
INPP5F	17.9554	6.03022	1.54444e-09	9.36673e-08
DLK1	7.67089	0.218836	1.59928e-09	9.64546e-08
NEFM	3.28635	0.875978	2.79256e-09	1.6387e-07
ESM1	9.36949	2.27943	2.86996e-09	1.67507e-07
TP53I11	4.99347	1.41408	3.11282e-09	1.8071e-07
ZNF804A	2.21883	0.178602	4.58126e-09	2.61759e-07
IGF2	5.65706	2.292	6.34707e-09	3.53353e-07
HEPH	8.65689	3.07576	6.51613e-09	3.60914e-07
MEIS1	1.98207	0	7.65484e-09	4.19702e-07
PRSS12	2.42584	0.520814	9.27426e-09	4.93536e-07
PBX1	3.61599	1.11457	9.56623e-09	5.0659e-07
ADA	9.40241	3.31883	3.00089e-08	1.47584e-06
AGPAT9	7.43902	2.39535	2.99223e-08	1.47584e-06
ITGBL1	4.7801	0.78912	3.27814e-08	1.56773e-06
RAD50	4.98835	2.45008	3.54695e-08	1.68147e-06
SEMA6B	3.82487	1.42438	3.84873e-08	1.80874e-06
GDF5	3.18491	0.48878	4.03294e-08	1.87904e-06
MRAS	6.63911	2.95506	4.21677e-08	1.95629e-06
STK32B	3.32407	0.838839	5.43638e-08	2.46934e-06
NPR3	2.86015	0.443365	5.88727e-08	2.66301e-06
SOBP	1.5887	0.389331	8.71151e-08	3.87591e-06
FAM155A	5.51217	2.33059	8.7978e-08	3.89833e-06
KCNQ5	2.1927	0.703242	9.4223e-08	4.15807e-06
PDGFRL	5.58151	1.5394	1.14296e-07	4.96e-06
LPPR3	3.00586	0.381915	1.33493e-07	5.68314e-06
ACTA2	16.5541	7.34423	1.5585e-07	6.55779e-06
PRRX2	5.37429	0.497749	1.74235e-07	7.27496e-06
ENPP2	13.9455	5.49586	1.79411e-07	7.43391e-06
NR2F1	8.58898	3.86109	2.10052e-07	8.60498e-06
SPON2	11.0576	4.94587	2.71522e-07	1.08369e-05
ASS1	5.26342	1.15718	3.08931e-07	1.21513e-05
PCSK1N	13.0556	4.64308	3.28208e-07	1.28166e-05
TFPI	30.0985	12.6011	4.15369e-07	1.59903e-05
DIRAS1	2.00304	0.382126	4.98874e-07	1.90149e-05
RASL10B	6.88522	3.37363	4.99194e-07	1.90149e-05
SLC12A7	3.45897	1.60942	7.03563e-07	2.60678e-05
CA11	5.13337	1.447	7.13382e-07	2.63417e-05
TNFRSF11B	3.68176	0.713424	7.61218e-07	2.79182e-05
ITPR1	1.51152	0.403421	1.02855e-06	3.62272e-05
FAM46A	5.00169	2.48771	1.0485e-06	3.67178e-05
FAM107B	6.3122	3.02857	1.18118e-06	4.08374e-05
VSTM2L	3.79882	0.919346	1.20315e-06	4.14646e-05
GREM2	1.66795	0.296026	1.75587e-06	5.82928e-05
MALL	2.60437	0.0835878	1.99676e-06	6.54887e-05
TRH	4.09636	0.0819309	2.69992e-06	8.5954e-05
HHIP	3.83415	1.48643	3.10886e-06	9.69823e-05
SMAD9	3.85033	1.79989	3.27191e-06	0.000101485
SEPT5	7.71935	2.31532	3.35511e-06	0.000103615
SULF1	2.72925	0.545811	3.39343e-06	0.00010436
MAB21L1	4.71386	1.7155	3.67461e-06	0.000112055
KLHL29	3.61451	1.76909	4.12978e-06	0.000124214
HAND2	2.60384	0.530578	4.21687e-06	0.00012542
GPC6	1.57468	0.511252	4.43944e-06	0.000130963
HSPB8	10.2046	4.95498	4.4617e-06	0.000131061
CPQ	7.19756	2.9745	4.80455e-06	0.000139088
ALDH5A1	1.83437	0.552961	5.59278e-06	0.000157702
COL4A6	1.68486	0.605089	7.10647e-06	0.000194818
ECHDC2	4.54236	0.759171	7.10602e-06	0.000194818
COL9A2	1.67363	0.345423	9.62046e-06	0.000252881
MEIS3P1	2.19927	0.402177	1.08127e-05	0.000280149
LDB2	10.8111	4.07604	1.16729e-05	0.000299577
LXN	18.4192	6.8056	1.25113e-05	0.000316014
DGAT2	3.62191	1.24468	1.2863e-05	0.000322495
GNG2	2.16583	0.609967	1.47498e-05	0.000362272
MEIS3	11.2552	5.00968	1.79352e-05	0.000428864
CDH10	4.31053	1.93917	2.61728e-05	0.000591942
LOC339535	7.78065	2.77905	2.60291e-05	0.000591942
SH2D4A	1.92789	0.283974	2.74605e-05	0.000612137
PCDH9	1.77033	0.677166	3.01077e-05	0.000661639
DPP4	1.91265	0.532143	3.26317e-05	0.000715656
CKB	7.81835	3.55543	3.83124e-05	0.000823602
ABLIM1	3.51547	1.52603	3.84797e-05	0.000825564
SFRP2	1.54475	0	3.90722e-05	0.000834976
CCDC85A	1.46476	0.377782	4.29394e-05	0.000903392
TM7SF2	4.59141	1.41383	4.36131e-05	0.000914022
NPW	5.0057	0.907894	4.51216e-05	0.000943814
SLC18B1	2.81023	0.64228	4.5397e-05	0.00094593
SMAD6	8.23115	3.97469	4.53713e-05	0.00094593
TTYH2	2.50886	0.808763	4.59334e-05	0.000953448
RBP1	6.77313	0.390066	4.71441e-05	0.00097485
ANGPT1	1.94558	0.389864	5.30111e-05	0.00107972
HOXB2	5.8193	2.1813	6.29614e-05	0.00124501
RAMP1	9.33317	3.68565	7.13462e-05	0.00139055
PRR7	11.5057	4.37955	0.000106407	0.00193169
PAQR5	2.24483	0.941809	0.000115471	0.00206858
GALNT18	1.49929	0.263327	0.000154241	0.00264944
MFAP5	1.75855	0.0756245	0.000172722	0.0029436
PTGES	2.25572	0.356515	0.000205238	0.00343308
COPZ2	10.5622	4.52015	0.000214067	0.00355338
KRTAP1-5	3.63445	0.236026	0.00025071	0.00406098
GRIA1	1.60098	0.477735	0.000257111	0.00414124
CXCL6	4.24725	1.19764	0.000278394	0.00441849
EPB41L4B	3.25753	1.52355	0.000278322	0.00441849
CDKN2B	2.12887	0.560848	0.000287641	0.00452554
GALNT14	1.94428	0.0996281	0.000297044	0.00463986
CD70	2.74803	0	0.000355901	0.00545716
TMEM121	3.9651	1.39071	0.000359556	0.00549767
PCDHA11	1.81346	0.470804	0.000375573	0.00569444
TMEM35	6.64361	3.26223	0.000392762	0.00591724
FXYD6	3.10651	0.388473	0.000402407	0.00603388
CEND1	3.4135	1.25505	0.000489076	0.00717487
AKR1C1	6.68713	0.0511919	0.000495743	0.0072378
TMEM200C	1.88253	0.410605	0.000541994	0.00779322
PAPL	2.10412	0.834219	0.000656854	0.00915379
BIVM-ERCC5	4.46303	1.71947	0.000666547	0.00926509
HIST1H1C	14.208	6.74152	0.000675081	0.00935975
TMEM59L	3.46554	1.22819	0.000705957	0.00969811
FLT1	3.42319	1.30582	0.000728088	0.00991734
BCHE	1.87637	0.391492	0.000735262	0.00998999
FLJ42875	5.95987	0.695701	0.000754392	0.0101862
ZNF702P	1.52124	0.356589	0.00084377	0.0111435
OSGIN1	3.59415	1.59065	0.00089174	0.0117485
C1QL4	1.53219	0.288299	0.00089982	0.0118119
TOX	1.62658	0.610782	0.000917573	0.0120304
CYTL1	7.5431	0.0743881	0.000982245	0.0127246
GAL	5.09384	1.19284	0.00105288	0.0134821
STEAP1B	5.78333	0.323533	0.00105313	0.0134821
HHIP-AS1	3.64528	0.879226	0.00123511	0.015519
PCDHGB6	18.2571	7.88966	0.00124482	0.0156229
FRZB	2.18589	0.759103	0.00127827	0.0159875
GMPR	1.92146	0.368874	0.00128788	0.0160704
TRPV4	1.75059	0.193168	0.00142825	0.0174019
MMP17	1.60287	0.514327	0.00146403	0.017752
TCEAL7	10.1056	4.99794	0.00157332	0.0187992
TNFSF9	1.76326	0.161775	0.0016053	0.0190253
CPEB1	1.87031	0.56986	0.00161713	0.0191237
GPR75-ASB3	2.53555	0	0.00164274	0.0193213
PRTFDC1	4.26494	1.85644	0.00174509	0.0203052
PPP1R14A	7.01888	2.74817	0.00177658	0.0206052
SPTLC3	1.73298	0.719507	0.00189614	0.0216451
C15orf38-AP3S2	2.95701	1.24352	0.00209235	0.023393
ANXA10	2.36907	0.422791	0.00217442	0.0240683
SAMD11	5.57527	1.49165	0.00217418	0.0240683
ADAMTS14	1.74957	0.73279	0.00219249	0.0241642
TMEM154	2.31551	1.03367	0.00253835	0.0272778
ZNF503	1.89011	0.813815	0.00260402	0.0279065
EVA1C	1.56734	0.35182	0.00264103	0.0282196
IL12A	2.16738	0.433223	0.00272007	0.0288652
NLRP2	2.05335	0.996129	0.00275125	0.0291106
KAZALD1	2.6099	1.23184	0.00285885	0.0298995
NLRX1	1.80386	0.760826	0.00292041	0.0304194
HOTAIRM1	3.18805	0	0.00293563	0.0304969
MATN2	2.48001	1.00752	0.00297098	0.0307757
LHX8	1.71322	0.162829	0.00299264	0.0309705
KAZN	2.72754	1.1547	0.00307518	0.0316738
CRHBP	2.76984	1.02438	0.00321341	0.0328482
HIST2H2BE	3.22027	1.43718	0.00330066	0.0334878
SEPT5-GP1BB	2.13406	0.649936	0.00335706	0.0339235
RGS2	5.43418	2.52152	0.00361267	0.0358821
DET1	4.8383	2.14903	0.00403577	0.0391182
PALM3	1.71692	0.725695	0.00409752	0.0395753
LOC100128881	3.6542	0.675275	0.00440646	0.0417422
DOK5	2.43156	0.0395366	0.00462209	0.0432937
ADAMTSL4	1.86415	0.717392	0.0046672	0.043641
PID1	1.96334	0.0762814	0.0047321	0.0440776
IFI44	1.46424	0.127901	0.00482137	0.0447929
SQRDL	6.33996	2.96481	0.00516685	0.0472547
CXCL3	5.8269	2.59513	0.00530799	0.0483825
