# Supplementary material for: SIRT6 safeguards human mesenchymal stem cells from oxidative stress by coactivating NRF2
Source: Cell Res. 2016 Jan 15;26(2):190–205. doi: 10.1038/cr.2016.4 (PMC4746611; doi:10.1038/cr.2016.4)
Supplement: Supplementary information, Table S2 — Up- and downregulated genes in SIRT6−/− hMSCs relative to WT hMSCs (late passage). [file cr20164x8.xlsx]

## Sheet: Late_passage-UP_regulated
Supplementary information, Table S2 Up- and downregulated genes in SIRT6−/− hMSCs relative to WT hMSCs (late passage).
gene	SIRT6+/+	SIRT6-/-	p_value	q_value
ALPK2	3.6744	8.88716	0	0
ANKRD1	141.719	309.136	0	0
APOE	17.9188	46.5829	0	0
ARHGAP22	5.07143	24.2795	0	0
ARHGDIB	13.3072	50.2919	0	0
ARL4C	13.6733	31.6623	0	0
CBR1	8.4395	47.4685	0	0
CCND2	1.08253	4.47044	0	0
CDH13	33.2417	90.7622	0	0
CLSTN2	5.3161	29.3404	0	0
CNIH3	8.0852	29.872	0	0
COL11A1	22.7417	72.2322	0	0
DSG2	4.37887	21.8758	0	0
F3	30.5017	75.1499	0	0
G0S2	12.0377	78.9228	0	0
GDF15	80.0521	331.151	0	0
GDNF	0.771194	8.58815	0	0
HAPLN1	20.1939	61.5055	0	0
IL1B	7.02968	32.4229	0	0
IRAK1	7.68662	19.9048	0	0
ITGA6	19.6639	61.643	0	0
ITGB3	4.62179	16.6444	0	0
LAMB3	1.65109	8.09922	0	0
LARGE	4.23835	18.0137	0	0
MAMDC2	13.6586	36.0362	0	0
MT1L	29.2613	142.56	0	0
MXRA8	16.336	57.33	0	0
NES	16.8177	55.9699	0	0
NETO1	5.89925	23.041	0	0
NTM	25.5565	54.039	0	0
PAX8	0.729288	8.64586	0	0
PLXNA2	6.20224	12.7868	0	0
POU2F2	4.4342	13.5261	0	0
RGS5	9.10551	22.9299	0	0
S100A6	262.663	722.122	0	0
SERPINB7	24.5081	109.22	0	0
SLC37A2	0.853095	6.82487	0	0
SORT1	6.75937	15.8639	0	0
STMN2	54.4014	116.226	0	0
STMN3	15.5564	47.5778	0	0
TGFB2	12.5918	30.4539	0	0
TIE1	1.05769	9.92595	0	0
TINAGL1	2.1922	20.2127	0	0
VGF	3.38448	19.558	0	0
TRIM58	0	2.87622	1.4123e-26	1.0856e-24
ROBO4	0.476214	4.56459	2.22045e-16	1.64913e-14
SLC38A1	9.15886	19.0816	4.44089e-16	3.27613e-14
OGFRL1	17.0331	39.0444	6.66134e-16	4.88143e-14
UNC13A	0.545485	2.03703	2.66454e-15	1.88959e-13
STOM	4.78213	13.8988	4.66294e-15	3.22358e-13
ITPR3	2.08579	4.81366	1.11022e-14	7.3961e-13
ICAM5	4.14419	11.2462	2.04281e-14	1.34459e-12
ELTD1	4.76928	12.8524	2.17604e-14	1.42375e-12
MME	23.2447	46.9158	3.44169e-14	2.22536e-12
ABLIM3	4.24421	9.94254	6.95e-14	4.34059e-12
ECSCR	4.65662	25.0488	7.50511e-14	4.63461e-12
ADTRP	2.47394	11.35	8.74856e-14	5.3723e-12
LPXN	2.13346	11.6879	1.16351e-13	6.98871e-12
IGFN1	0.0379838	1.55839	2.74447e-13	1.56307e-11
MYEOV	0.271234	8.74347	2.74447e-13	1.56307e-11
DUSP10	0.833875	9.314	3.73479e-13	2.09453e-11
NETO2	8.83451	20.8012	7.34968e-13	4.05968e-11
TFAP2C	0.927558	5.50207	1.16973e-12	6.30279e-11
CD163L1	0.255006	2.66	2.22311e-12	1.15812e-10
TRPV2	3.60432	9.38883	3.08531e-12	1.55568e-10
SYT11	0.903829	3.37964	3.66684e-12	1.84045e-10
KRT7	0.635936	6.62615	3.70992e-12	1.85361e-10
DYSF	2.68098	8.14666	5.87641e-12	2.87082e-10
STX3	3.98659	9.02944	7.35767e-12	3.51633e-10
KISS1	5.0321	22.8636	1.84426e-11	8.41165e-10
FGF1	3.12165	9.92773	2.26417e-11	1.01583e-09
DOCK4	1.72282	4.06863	2.40241e-11	1.07347e-09
OSBPL3	3.61012	8.29055	2.41887e-11	1.07644e-09
MMP9	1.44016	6.17852	3.28249e-11	1.43179e-09
ARSI	2.4116	6.69998	3.33531e-11	1.44908e-09
SERPINA9	0.963901	6.84023	4.24283e-11	1.82891e-09
PDGFA	1.84688	6.46084	8.90381e-11	3.72132e-09
F11R	0.243935	2.38878	2.73033e-10	1.07956e-08
AFAP1L1	2.34297	5.73743	4.92033e-10	1.88447e-08
NFKBIE	6.22778	13.0223	5.25018e-10	1.99688e-08
CBS	4.93047	11.1905	5.38112e-10	2.03963e-08
L1CAM	0.721432	2.61257	5.75182e-10	2.1652e-08
GDF6	0.35559	2.96652	6.55676e-10	2.45143e-08
C21orf7	4.25268	11.4039	6.74503e-10	2.51327e-08
EPS8L2	4.86117	10.0825	9.12872e-10	3.35595e-08
C7orf10	6.78748	22.4311	1.18831e-09	4.31087e-08
MYO1D	0.649486	2.37861	2.82578e-09	9.86063e-08
LRRC3	3.62409	8.84604	3.0992e-09	1.07805e-07
DTX3	6.89857	14.5552	3.46259e-09	1.20066e-07
PTPRN	5.85905	12.8264	1.18113e-08	3.82979e-07
CYP2S1	0.388913	3.15558	1.26711e-08	4.03712e-07
DTX4	0.31136	1.64619	1.41898e-08	4.46919e-07
MAP3K9	0.159849	1.38359	2.33199e-08	7.10062e-07
TRIML2	1.53101	6.9899	3.26127e-08	9.66249e-07
NEGR1	1.8898	4.40513	4.3903e-08	1.2733e-06
PPP1R13L	4.55898	14.3082	4.44009e-08	1.28435e-06
PPFIA3	0.879832	2.48784	5.82496e-08	1.6502e-06
LMCD1	2.07897	6.70209	8.25196e-08	2.27903e-06
PLCB4	1.35489	4.53791	8.89534e-08	2.44444e-06
FUCA1	6.61883	13.4042	1.0225e-07	2.76831e-06
LUM	0.941752	4.80888	1.09266e-07	2.95099e-06
ZNF185	5.93909	12.3385	1.29919e-07	3.4831e-06
ALOX5AP	1.26247	10.695	1.32449e-07	3.5337e-06
LOC654433	1.15262	5.1442	1.62303e-07	4.26803e-06
ZSWIM4	1.77089	3.99771	2.18179e-07	5.66273e-06
IL1RAPL1	0.181361	3.22004	2.46619e-07	6.34855e-06
ARHGAP30	0.116287	1.61922	3.05689e-07	7.70672e-06
ADRB2	3.52014	8.4174	3.93072e-07	9.66588e-06
CD40	1.90185	7.00695	4.07472e-07	9.95318e-06
STYK1	0.714596	2.93054	4.36535e-07	1.06159e-05
SIGLEC15	0.881509	5.541	5.24893e-07	1.26748e-05
FOLR3	1.6404	8.74278	5.70849e-07	1.36408e-05
VANGL2	2.00744	4.11503	7.26811e-07	1.69261e-05
ROBO3	0.424006	1.5793	1.34971e-06	3.00933e-05
GDPD5	2.58899	5.41456	1.39571e-06	3.1056e-05
ZNF300	0	1.19137	1.498e-06	3.31309e-05
ZIC2	0.924965	3.24095	2.12161e-06	4.63632e-05
NRGN	6.94564	19.9	2.44379e-06	5.26708e-05
PITX1	0.179494	3.16491	2.52524e-06	5.41082e-05
ANXA3	2.60013	6.95447	3.04351e-06	6.37266e-05
TEK	0.465185	1.64271	3.83322e-06	7.84632e-05
LOC100130776	6.13497	12.4094	5.4634e-06	0.000109587
RASSF7	6.00145	13.9148	6.1524e-06	0.000122513
ABI3	0.463458	2.55596	9.13683e-06	0.000174664
GNGT2	1.111	5.87172	9.9105e-06	0.000188471
FAM49A	0.36051	1.47091	1.50507e-05	0.00027345
LINC00087	0.803264	2.5195	1.56058e-05	0.000283068
SP140	1.67092	6.92344	1.68457e-05	0.000304553
COBLL1	1.06999	2.49973	1.75636e-05	0.000314942
GRPR	0.300719	2.1904	1.8853e-05	0.000335871
MARCH9	1.95544	4.2491	2.01043e-05	0.000355962
ARVCF	0.920219	2.3139	3.71173e-05	0.000617236
IRF1	1.06984	2.54216	4.67276e-05	0.00075645
TRIM38	0.995386	2.12715	5.36049e-05	0.000855188
ITGB8	0.520916	1.27136	5.45497e-05	0.000868791
CORO7	3.58004	8.34443	5.65906e-05	0.000893742
ANKRD9	4.56209	9.21789	6.27522e-05	0.000977014
NCAM1	0.189755	1.57097	6.98019e-05	0.0010761
KIF5A	1.06186	2.27844	0.00011258	0.00166777
BTN2A2	4.36345	8.87695	0.00011704	0.00172685
LOC643401	0.44007	4.3748	0.000119078	0.00175457
C15orf54	0.13424	1.68641	0.000125483	0.00182448
ZNF518A	0.667383	1.46153	0.000126011	0.00182974
SERINC2	2.99234	6.11316	0.000151231	0.00215049
OR2W3	0	1.5516	0.000217978	0.00295076
TRIM55	0.264948	2.88362	0.000218705	0.00295332
LOC100506394	1.55948	4.0844	0.000227353	0.00305883
IL17RE	0.331593	1.84963	0.000264043	0.00348818
FIGN	0.519431	1.41853	0.000335892	0.00429316
PTPRR	0.376847	1.87686	0.000347059	0.00438508
NCAM2	0.695391	1.67486	0.000348467	0.00439764
MMD	2.37073	4.76018	0.000363344	0.00455922
ST6GAL1	0.950062	2.63743	0.000422628	0.00520355
ANKHD1-EIF4EBP3	1.58495	3.24528	0.000439533	0.00537413
SLITRK5	0.759547	1.77085	0.000453908	0.00553757
PCDHB5	0.926933	2.28806	0.00051646	0.00617729
BMF	0.327983	1.39899	0.000517719	0.00618562
ELMO1	0.0548955	1.1949	0.000644848	0.00746123
KAL1	0.581707	1.31808	0.000655814	0.00755786
TMEM40	0.290219	1.84649	0.000699407	0.00799156
MYRF	1.05816	2.23506	0.0007891	0.00884178
FAM212B	0.471858	1.23014	0.000918484	0.0100458
MTSS1	0.407811	1.09101	0.000959478	0.0104112
GPR4	0.226359	1.14419	0.000984765	0.0106256
IL1A	0.155264	1.22467	0.000984624	0.0106256
LFNG	3.32875	7.27462	0.0010088	0.0108395
SCG5	6.79666	14.097	0.00109577	0.0116599
RRAD	3.73286	7.82192	0.0011033	0.0117061
FLJ22447	2.95813	6.3099	0.00129561	0.0133847
C7orf13	0.489458	1.81916	0.00140175	0.0143064
DDX60L	0.418267	0.989925	0.00142993	0.0145535
ABTB1	3.287	7.28063	0.00150506	0.0151499
BST2	0.19794	3.31427	0.00159887	0.0159481
C15orf48	4.60454	11.5218	0.00163041	0.0161892
DKK2	1.01433	2.15749	0.00181017	0.0175928
PTGER4	0.743699	1.75646	0.00181438	0.0176181
DSC3	0.629279	1.56929	0.0019873	0.0190038
LIN28B	0.37721	0.995573	0.00210899	0.0199412
MAML3	0.473075	0.984563	0.0022506	0.0210721
SPANXE	0.754499	10.997	0.00229235	0.0213901
PIGZ	0.462189	1.40813	0.00236451	0.0219702
ST6GALNAC5	0.239122	1.36751	0.00262995	0.0240303
BIRC3	0.331103	1.39468	0.00293634	0.0263633
EPHB1	0.394631	0.96278	0.00296968	0.026576
ARMC4	0.634634	1.47757	0.0029847	0.0266513
ZNF608	0.564804	1.13267	0.00327105	0.028903
BAIAP2L1	1.74286	4.19265	0.00327631	0.0289263
PLXNA4	0.309081	1.06455	0.00346774	0.0304209
SLC7A7	0.82547	2.68766	0.0035752	0.0312141
C1QTNF1	1.01745	2.10166	0.00376281	0.0324398
PTCHD4	1.66966	3.63509	0.00392568	0.0336854
TMEM255B	3.22384	6.56416	0.00436608	0.0367098
LINC00704	1.78736	4.08573	0.00439429	0.0368718
ASB5	0.0172749	1.71171	0.00473296	0.0391163
GCNT2	0.561989	1.51226	0.004943	0.0404267
ACSS3	0.745424	1.70607	0.0055646	0.044712
ZNF506	0.357855	1.19212	0.00573096	0.045781
RUNX2	0.457324	1.16306	0.0059552	0.0472291

## Sheet: Late_passage-DOWN_regulated
gene	SIRT6+/+	SIRT6-/-	p_value	q_value
ACTA2	66.2456	22.3013	0	0
ADAM23	21.6096	8.52543	0	0
CA12	31.0158	12.0975	0	0
CCDC80	190.643	43.6786	0	0
CCL2	77.8342	21.3644	0	0
CD24	12.5439	2.03544	0	0
CDH6	2.37326	0.283968	0	0
CLDN11	34.7897	2.7919	0	0
CLMP	66.0738	22.0461	0	0
CLU	8.43361	1.96072	0	0
COL12A1	17.6516	7.32805	0	0
COL3A1	153.876	4.21619	0	0
COL5A2	191.572	88.6586	0	0
COL6A3	100.674	13.9933	0	0
COLEC12	19.9329	8.59064	0	0
CRABP2	179.207	58.1447	0	0
DKK1	58.7234	21.5371	0	0
DLX2	26.9712	11.281	0	0
DNAJB4	32.4006	12.2597	0	0
DNER	8.40343	0.946719	0	0
DOCK6	3.67064	1.04853	0	0
DPYSL3	17.8443	4.0027	0	0
EFEMP1	45.779	21.1088	0	0
ELFN2	2.30788	0.152791	0	0
EMILIN1	111.629	53.5207	0	0
EPB41L3	24.1295	9.64534	0	0
EREG	24.9564	5.25294	0	0
ERRFI1	144.859	46.8351	0	0
FAIM2	4.60741	0.576559	0	0
FAM46A	8.84638	2.98874	0	0
FGF2	30.8405	10.3054	0	0
FOS	22.7005	5.83186	0	0
FST	55.0782	20.8044	0	0
FZD7	27.3962	10.4408	0	0
GALNT5	40.6245	9.7156	0	0
GDF5	6.76907	0.366799	0	0
GEM	43.3993	9.47794	0	0
HAS2	26.3212	4.75449	0	0
HEPH	13.7242	4.42371	0	0
HMOX1	62.0639	12.0536	0	0
IGFBP2	147.626	54.6334	0	0
IGFBP3	198.273	44.1195	0	0
IL1R1	7.14338	1.82585	0	0
INPP5F	25.6953	4.20247	0	0
KIAA1199	3.68584	0.543605	0	0
KITLG	33.307	13.6199	0	0
KRT19	60.0512	21.4985	0	0
LAMA5	3.70268	1.1472	0	0
LEPREL1	71.0586	27.2802	0	0
LIPG	9.68212	2.41416	0	0
LITAF	51.0828	21.9345	0	0
LPHN2	10.3467	3.76303	0	0
LRRC17	37.8564	3.61953	0	0
MAB21L2	16.8655	2.88785	0	0
MEST	81.8937	38.8149	0	0
MFAP4	64.1309	8.65105	0	0
MMP1	480.525	175.204	0	0
MRAS	14.7523	5.51453	0	0
MXRA5	2.81426	0.41646	0	0
NEFM	8.25249	1.70871	0	0
NID2	59.7768	12.4816	0	0
NOTCH3	9.39708	2.68748	0	0
NPAS2	13.0126	4.06814	0	0
NPR3	9.18641	0.446945	0	0
NQO1	95.3924	47.3189	0	0
NTN4	12.3283	2.35952	0	0
OLFM2	13.6855	3.25021	0	0
PDGFRA	18.2532	3.19043	0	0
PDGFRL	10.9757	2.46871	0	0
PLAT	55.6723	25.673	0	0
POSTN	29.9879	3.63389	0	0
PRSS12	4.73439	0.572644	0	0
PTGS1	8.74751	0.60731	0	0
PTGS2	60.2637	3.11204	0	0
PTX3	367.553	73.152	0	0
S1PR3	23.1113	9.90176	0	0
SCG2	12.7245	1.68725	0	0
SCUBE3	29.325	7.40653	0	0
SERPINE2	73.8871	32.3977	0	0
SERPINF1	33.6294	6.37532	0	0
SLC7A11	6.77814	1.64531	0	0
SULF1	13.5233	0.509711	0	0
TBX2	24.2941	3.33754	0	0
TFAP2A	10.3004	1.96121	0	0
TNC	151.749	64.8667	0	0
TP53I11	8.56344	1.28898	0	0
TXNRD1	165.404	81.2341	0	0
UNC5B	2.65895	0.344748	0	0
WWTR1	38.4769	14.4464	0	0
XYLT1	7.28379	2.80031	0	0
ZNF469	4.12459	1.43218	0	0
FLT1	10.1051	0.998905	2.22045e-16	1.64913e-14
PRDM16	1.68758	0.130253	1.33227e-15	9.6344e-14
SVEP1	2.1432	0.0285055	1.55431e-15	1.11667e-13
NPTXR	6.37234	2.47145	1.77636e-15	1.2679e-13
ARSJ	19.8184	9.68684	4.44089e-15	3.08951e-13
LPAR1	13.7061	5.14495	4.44089e-15	3.08951e-13
PPAP2B	10.4073	3.68061	7.54952e-15	5.12249e-13
LAMA4	13.3572	2.57206	7.77156e-15	5.2408e-13
SPOCK1	7.78734	2.86692	1.11022e-14	7.3961e-13
RASL10B	8.65177	3.00816	1.13243e-14	7.49858e-13
TRH	4.05089	0	4.22607e-14	2.71655e-12
SCARA3	11.7336	4.96783	5.90639e-14	3.75277e-12
MATN2	3.93228	0.661579	5.9952e-14	3.78732e-12
LRFN5	3.84634	0.43756	8.83738e-14	5.39669e-12
TMEM119	12.8818	5.18558	1.3789e-13	8.23741e-12
ID2	38.0772	16.567	1.75415e-13	1.02562e-11
SOX4	6.35389	2.27011	1.8141e-13	1.05506e-11
FOSB	4.61142	1.11583	2.9976e-13	1.69844e-11
CHSY3	13.3036	5.80159	3.64597e-13	2.05521e-11
BAG2	18.6083	7.28541	5.32907e-13	2.97346e-11
EGR1	19.0428	9.11351	6.62581e-13	3.67833e-11
ENPP2	10.4886	2.07502	7.68718e-13	4.22488e-11
MAB21L1	5.74694	1.05472	1.00897e-12	5.46335e-11
DGAT2	5.46577	1.09146	1.34848e-12	7.23047e-11
SOBP	2.18688	0.412103	1.38822e-12	7.40745e-11
SHROOM2	4.70587	2.0507	1.56142e-12	8.27496e-11
NR2F1	9.63339	3.31646	2.13074e-12	1.12063e-10
LRRN1	13.3482	6.11945	2.33569e-12	1.21103e-10
PRDM8	9.76002	2.76806	2.65077e-12	1.36155e-10
TMEM59L	8.60164	1.92588	2.9079e-12	1.4798e-10
CRLF1	5.84672	0.728215	2.94342e-12	1.49097e-10
NPAS1	14.7036	5.93444	4.07696e-12	2.01865e-10
VSTM2L	5.68802	0.970242	4.51483e-12	2.21549e-10
COPZ2	23.524	7.69042	6.36158e-12	3.08046e-10
C16orf45	13.8719	5.77794	6.68643e-12	3.22356e-10
ADAMTS14	7.39696	3.08499	7.23133e-12	3.47104e-10
SLC5A3	4.59545	1.83796	8.00804e-12	3.81058e-10
IGFBP6	57.5964	28.5563	8.12173e-12	3.8315e-10
PCDH18	3.27698	0.96253	8.10996e-12	3.8315e-10
SEMA3A	7.59106	3.32477	8.62688e-12	4.05242e-10
HIP1	4.09013	1.78141	1.01654e-11	4.75482e-10
ALDH1L2	3.61235	1.13787	1.30504e-11	6.05277e-10
HSPB8	22.7682	10.6546	1.32685e-11	6.12804e-10
PCDHB16	3.01288	0.662833	1.51257e-11	6.95655e-10
NPTX1	1.79775	0.209715	1.88456e-11	8.55995e-10
GATA2	7.7845	2.32148	1.91329e-11	8.65469e-10
MDK	56.6519	24.6547	1.96456e-11	8.85019e-10
PITPNC1	4.49611	1.21136	2.45093e-11	1.08631e-09
COL5A3	4.80798	2.15995	2.91656e-11	1.27724e-09
DLX1	17.8109	8.3572	4.77431e-11	2.04997e-09
DIRAS1	3.31379	0.726582	5.08245e-11	2.17378e-09
RASSF8	29.1656	14.4051	6.02114e-11	2.55538e-09
ABI3BP	2.40572	0.365986	1.0711e-10	4.42613e-09
SLC12A7	3.68048	1.41032	1.64413e-10	6.61989e-09
SLITRK1	2.49131	0.61394	3.39192e-10	1.32683e-08
KCND1	2.17333	0.439768	3.436e-10	1.33931e-08
MFAP5	3.89368	0.211866	4.7667e-10	1.83201e-08
CELF2	2.55616	0.208783	5.14516e-10	1.96373e-08
FAM171B	6.35059	2.45322	6.13668e-10	2.3022e-08
KAZALD1	4.60664	1.21157	6.84457e-10	2.54174e-08
ESM1	6.98102	1.13299	7.10962e-10	2.63128e-08
RDH10	7.36248	3.17121	1.01993e-09	3.73702e-08
F2RL1	6.47012	2.23563	1.10167e-09	4.02311e-08
FKBP11	20.8801	3.58873	1.27988e-09	4.62776e-08
TCF21	21.1439	8.19944	1.63996e-09	5.89101e-08
FAM107B	5.29506	1.98186	1.76735e-09	6.28696e-08
CKB	9.04803	2.87889	2.11002e-09	7.45765e-08
FOXF1	8.75933	3.51522	3.68035e-09	1.26816e-07
BCAM	9.09712	3.63391	4.42102e-09	1.51389e-07
KCNC4	4.61321	1.03289	4.6611e-09	1.59114e-07
AGPAT9	4.53956	0.855521	5.76451e-09	1.95566e-07
CPQ	10.0778	4.03691	6.44355e-09	2.15368e-07
GAB2	2.64727	1.02356	6.67249e-09	2.22254e-07
LMTK3	1.66442	0.389127	7.64988e-09	2.54041e-07
STK32B	2.31587	0.260931	8.43719e-09	2.79342e-07
CDC42EP5	44.932	22.3738	1.03057e-08	3.38151e-07
MIR31HG	13.9634	6.41218	1.1377e-08	3.69989e-07
GRK5	6.73538	2.66655	1.19754e-08	3.87159e-07
DLK1	2.70219	0	1.21484e-08	3.90453e-07
PRICKLE1	7.17108	2.30179	1.24501e-08	3.98984e-07
NYNRIN	3.0276	1.43421	1.26307e-08	4.03595e-07
LMOD1	3.27162	1.26157	1.85808e-08	5.75323e-07
CILP2	1.5521	0.24473	2.32557e-08	7.10062e-07
EPB41L4B	3.1155	0.835522	2.36828e-08	7.19119e-07
GREM2	1.84574	0.301442	2.52388e-08	7.62156e-07
EPHX1	16.712	7.60086	2.92588e-08	8.76328e-07
CCDC85A	1.99108	0.40549	2.97776e-08	8.87032e-07
HTRA3	4.09743	1.25272	3.08292e-08	9.15877e-07
LPPR3	3.03402	0.447975	3.4817e-08	1.02879e-06
MEIS3	17.1049	8.16575	3.80322e-08	1.1148e-06
LOC339535	12.6754	4.68857	3.99052e-08	1.16349e-06
ZNF804A	2.06922	0.468791	4.03175e-08	1.17241e-06
BAALC	2.58141	0.262997	4.62447e-08	1.33068e-06
SULF2	5.14226	2.19602	4.62292e-08	1.33068e-06
GALNT15	2.31045	0.720164	4.94512e-08	1.41186e-06
NEFH	1.85515	0.492453	5.09108e-08	1.44977e-06
MEIS1	3.15902	0.0680228	6.85713e-08	1.93266e-06
PRKD1	4.01536	1.51292	7.11065e-08	1.99898e-06
BDKRB2	2.65256	0.0328803	8.09371e-08	2.24096e-06
CXCL6	5.16101	0.410593	9.06968e-08	2.47995e-06
PGF	9.80938	2.72568	1.01806e-07	2.76308e-06
LDB2	8.19799	2.7647	1.3029e-07	3.48455e-06
ANGPT1	2.26486	0.34633	1.35352e-07	3.60241e-06
GRIA1	1.55685	0.348309	1.4573e-07	3.86924e-06
LXN	14.2788	3.95838	2.18431e-07	5.66273e-06
ITGBL1	4.14854	0.776681	2.26594e-07	5.86053e-06
CA11	5.29577	1.75891	2.54824e-07	6.51402e-06
PRRT3	3.66298	1.49484	2.63484e-07	6.71976e-06
PDE7B	2.0968	0.672282	2.65438e-07	6.75391e-06
CACNA1A	1.44286	0.269303	2.84419e-07	7.22017e-06
TMEM132B	1.83263	0.728762	2.97434e-07	7.51585e-06
NUPR1	6.86149	1.49954	5.25811e-07	1.26748e-05
COL4A6	1.92999	0.502545	5.34122e-07	1.2847e-05
RAMP1	11.7268	4.18386	5.70597e-07	1.36408e-05
RASD2	1.76423	0.177226	5.76498e-07	1.37459e-05
EBF2	2.35346	0.803151	6.03706e-07	1.43016e-05
ITPR1	1.88034	0.609696	6.78775e-07	1.59085e-05
SLC1A1	1.5813	0.204337	6.81524e-07	1.5939e-05
NR4A2	2.07762	0.464818	7.70626e-07	1.79085e-05
ACTC1	1.60955	0.180805	8.49139e-07	1.96106e-05
TFPI	21.8913	8.54338	9.13736e-07	2.10562e-05
ATOH8	2.45066	1.07675	9.36261e-07	2.15301e-05
GPC6	1.76421	0.645916	9.94062e-07	2.2764e-05
C1S	2.10583	0.166674	1.08039e-06	2.46383e-05
FERMT1	2.618	1.06395	1.14469e-06	2.59968e-05
PLEKHG4	5.67411	2.59414	1.23863e-06	2.78425e-05
TACSTD2	2.61094	0.352256	1.33871e-06	2.99088e-05
TNFAIP8L3	3.71737	1.1317	1.48148e-06	3.28316e-05
SAMD11	5.62949	0.875673	1.54354e-06	3.40694e-05
PARVB	5.31117	1.46182	2.14766e-06	4.68394e-05
MYPN	5.57327	2.33125	2.20724e-06	4.80435e-05
TCEAL7	7.38458	1.80315	2.38183e-06	5.15376e-05
MEIS3P1	2.0866	0.395587	2.55215e-06	5.44832e-05
TRPV4	1.67041	0.241111	2.72842e-06	5.78973e-05
HHIP	3.01119	1.10005	2.74728e-06	5.81851e-05
MALL	3.69892	0.0680545	3.04371e-06	6.37266e-05
ALDH5A1	1.71422	0.529752	3.42624e-06	7.1328e-05
CYTL1	7.61584	0.177688	3.82601e-06	7.84619e-05
FAM129A	1.23569	0.421243	4.3653e-06	8.83671e-05
NTS	2.72031	0	5.38191e-06	0.00010815
PCDHGB6	14.6395	4.70853	6.03509e-06	0.000120395
SEMA6B	4.10218	2.02616	6.71123e-06	0.000132441
CBLB	3.8787	1.82456	7.06967e-06	0.00013852
HAND2	1.89197	0.125497	7.13239e-06	0.0001395
SPTBN2	1.39693	0.650587	7.99468e-06	0.000153632
MAN1C1	1.26331	0.121825	1.18613e-05	0.000221734
NALCN	2.23681	1.06377	1.2092e-05	0.000225663
P4HA3	2.53737	0.749696	1.23514e-05	0.000230113
ELFN1	3.90099	1.94645	1.47633e-05	0.000269565
GFRA1	1.36457	0.448385	2.05241e-05	0.00036154
HAS2-AS1	4.27244	1.02088	2.18745e-05	0.000382873
PRRX2	1.86425	0	2.51668e-05	0.00043633
TMEM151A	2.82823	0.991212	2.64514e-05	0.000455728
ALPL	2.04438	0.39298	2.70729e-05	0.000463529
PBX1	2.28056	0.839768	2.9549e-05	0.00050279
HOXB3	1.28009	0.283934	3.572e-05	0.000598527
TMEM200B	5.0718	1.79736	3.67203e-05	0.000612488
SLC12A6	2.68742	1.22317	3.81601e-05	0.00063171
NLRP2	1.93332	0.63329	4.31608e-05	0.000707039
DOK5	2.67496	0.0907209	4.4507e-05	0.000725841
GBP2	1.38527	0.204307	4.85957e-05	0.000783232
TTYH2	2.2101	0.766178	5.60056e-05	0.000885774
LPHN1	1.79276	0.890616	5.79616e-05	0.00091408
GALNT14	2.09926	0.0758362	5.8748e-05	0.000925155
CSDC2	1.64798	0.417849	5.99255e-05	0.000941002
SH2D4A	2.35279	0.165977	6.2095e-05	0.000969877
ATP10A	1.24582	0.462504	6.6763e-05	0.00103215
SIRT6	13.3121	0.0470557	7.59119e-05	0.00116377
NUDT6	21.1064	7.69989	8.09063e-05	0.00123861
COL9A2	1.5333	0.492579	8.37288e-05	0.00127549
PCDHA11	1.77621	0.318647	9.1191e-05	0.00138258
FRRS1L	3.26917	0.51792	9.58989e-05	0.001444
ZNF154	2.56805	0.97338	9.66834e-05	0.00145382
ECHDC2	4.3625	1.23424	0.000109433	0.00162333
HCLS1	1.3523	0.169641	0.000125005	0.00181995
RAB27B	1.23589	0.488674	0.000129253	0.00186941
SCN1B	7.76433	3.81705	0.000131898	0.00190266
SHC4	2.61016	0.456759	0.000133426	0.00191966
KRTAP1-1	4.86498	1.1286	0.000142881	0.00204232
SMAD6	5.22356	2.12179	0.000147933	0.00210905
KISS1R	2.27974	0.401793	0.000152965	0.00216674
KCNK1	4.40906	1.94373	0.000165684	0.00233487
CD70	3.5287	0.346224	0.000190695	0.00264328
MGAT3	1.55588	0.414487	0.000190335	0.00264328
ST3GAL5	6.20724	2.73922	0.000197021	0.00270902
SOX8	1.40078	0.408472	0.000200077	0.00274562
TMEFF2	1.76774	0.23294	0.000202878	0.00277367
CHI3L1	1.51047	0.150106	0.000207397	0.00283193
C17orf96	2.07196	0.843346	0.00024719	0.00329747
CXCL3	4.79605	1.44543	0.000251156	0.00334631
BST1	2.09778	0.224851	0.000263401	0.00348412
PTGES	1.59316	0.133782	0.000264342	0.00348818
CEND1	2.8563	0.982283	0.000277597	0.00364558
ACPL2	4.03926	1.73101	0.000289207	0.00375321
IKZF2	1.42822	0.568728	0.000302263	0.00389961
PID1	1.8002	0.102564	0.000315146	0.00405631
RASD1	4.01999	1.69023	0.000319743	0.00411066
HHIPL1	1.2999	0.398531	0.000328286	0.00420573
SSX2IP	2.70449	1.09851	0.000337161	0.00430298
NDRG4	4.4206	2.14179	0.00034423	0.00435918
MGARP	4.27394	1.50761	0.000347072	0.00438508
SOCS2	4.51921	1.35227	0.000369264	0.00461244
TNFSF9	2.75504	0.803957	0.000386606	0.0048072
LTBR	1.99571	0.53957	0.000395369	0.00489955
PDE4A	3.32617	1.55245	0.000412066	0.00508493
TNFRSF11B	2.6448	0.97924	0.00043778	0.00535866
CGA	2.83619	0	0.0004707	0.00572135
GMPR	2.34207	0.64874	0.000478583	0.00579999
NMB	6.22799	2.31472	0.000484813	0.00586256
CIB2	2.7894	0.908816	0.000537066	0.00638208
PIR	5.40174	2.07477	0.000591447	0.00692353
PCDH9	1.52506	0.61592	0.000641505	0.00743037
GNG2	1.57005	0.457829	0.000648269	0.00749293
GAL	3.91784	0.642595	0.000655949	0.00755786
OSGIN1	2.51636	0.972479	0.000668876	0.00767462
BDKRB1	2.06219	0.169665	0.000710831	0.00810524
P2RX6	1.6522	0.48081	0.000714832	0.00814241
FAM19A5	1.24862	0.0381888	0.000722536	0.00821764
SEPT5-GP1BB	2.11881	0.499577	0.00073003	0.00828121
PPAPDC1B	17.9044	7.95846	0.00075864	0.00857919
DUSP2	1.43793	0.149581	0.000787192	0.0088294
NPW	2.68454	0.331877	0.000814155	0.00906706
NUDT19	1.36889	0.367335	0.000825569	0.00916631
SMIM10	1.74213	0.219868	0.000827685	0.00918054
PCDHGA10	4.0293	0.642551	0.000923125	0.0100756
LRRC15	1.58231	0.582809	0.000954695	0.0103901
STEAP1B	1.82129	0	0.000956823	0.010403
PDZRN3	1.78469	0.878033	0.000959095	0.0104112
PRTFDC1	1.74618	0.308956	0.000994145	0.0107134
KRTAP1-5	2.65667	0.0980977	0.000998759	0.010742
JAG2	1.33758	0.537029	0.00102886	0.0110442
RGS2	5.06538	2.25027	0.00110172	0.0117006
SEPT5	6.10908	2.86995	0.00113681	0.0119922
CGREF1	1.46813	0.18391	0.00124537	0.0129386
NXPH4	2.5805	0.945337	0.00125124	0.0129873
GLIS1	1.74358	0.731775	0.00133001	0.0136759
SLC16A4	1.99596	0.580634	0.00144564	0.0146862
LOC100128881	2.65374	0.485484	0.00147675	0.0149333
KSR1	1.39756	0.669584	0.00163903	0.0162406
PARP12	2.0471	1.02064	0.0018084	0.0175911
RBP1	2.59012	0.378665	0.00197442	0.0189214
SLC18B1	2.80766	1.20718	0.00197911	0.0189498
MGST2	7.24933	2.90042	0.00200231	0.019122
AKR1C1	1.82164	0.0716895	0.00204806	0.0194823
KRTAP4-12	2.2206	0.161611	0.00205477	0.0195212
PLCD4	1.2355	0.493168	0.00276692	0.0251148
TNFAIP2	1.23309	0.570333	0.00291146	0.0261674
PCOLCE2	3.12598	1.48122	0.0031019	0.0275635
FRZB	1.40078	0.493033	0.00319922	0.0283367
ARSE	1.84495	0.744973	0.00340337	0.0299518
C15orf59	1.32554	0.0643013	0.00345994	0.030401
GALNT18	1.38756	0.5383	0.00365858	0.0317906
ANXA10	1.47885	0.201736	0.00373181	0.0322992
LRRC1	1.97834	0.963225	0.00408944	0.0348729
NFASC	1.48075	0.506972	0.00422431	0.0358008
KAZN	2.77179	1.27526	0.00438719	0.0368404
GPR135	1.47871	0.410986	0.00445136	0.0372653
GPX7	2.00033	0.519559	0.00467381	0.0387148
ADAMTSL4	1.93698	0.778066	0.00478277	0.039439
RBPMS2	1.2813	0.30438	0.00482503	0.0396982
C11orf96	1.42748	0.0854178	0.00586576	0.0466882
B3GALNT1	1.90174	0.51689	0.0063022	0.0494813
