# Supplementary material for: SIRT6 safeguards human mesenchymal stem cells from oxidative stress by coactivating NRF2
Source: Cell Res. 2016 Jan 15;26(2):190–205. doi: 10.1038/cr.2016.4 (PMC4746611; doi:10.1038/cr.2016.4)
Supplement: Supplementary information, Table S3 — GO terms for downregulated genes in SIRT6−/− hMSCs. [file cr20164x9.xlsx]

## Sheet: G0_BP
Supplementary information, Table S3 GO terms for downregulated genes in SIRT6−/− hMSCs.
Category	Term	PValue	Count	%	Genes	List Total	Pop Hits	Pop Total	Fold Enrichment	Bonferroni	Benjamini	FDR
GOTERM_BP_FAT	GO:0070482~response to oxygen levels	4.76925e-08	14	5.98291	PLAT, CCL2, FLT1, SMAD9, EPAS1, ITGA2, TRH, ADA, ITPR1, HMOX1, PDGFRA, ANGPT1, CD24, DPP4	181	141	13528	7.42103	8.72257e-05	8.72257e-05	8.11428e-05
GOTERM_BP_FAT	GO:0001666~response to hypoxia	2.19397e-07	13	5.55556	PLAT, CCL2, FLT1, SMAD9, EPAS1, ITGA2, TRH, ADA, ITPR1, HMOX1, ANGPT1, CD24, DPP4	181	134	13528	7.25093	0.000401196	0.000200618	0.000373276
GOTERM_BP_FAT	GO:0007610~behavior	1.13084e-06	22	9.40171	EGR1, CCL2, IL8, PTGS2, ENPP2, CRHBP, CXCL3, SOBP, CXCL6, TRH, GAL, ADA, NPAS1, FOS, NPAS2, BCHE, GRIA1, NPW, SEMA3A, LHX8, FGF2, SCG2	181	469	13528	3.50594	0.00206617	0.000689198	0.00192397
GOTERM_BP_FAT	GO:0030198~extracellular matrix organization	1.20034e-06	11	4.70085	TNFRSF11B, ADAMTS14, LGALS3, KAZALD1, ADAMTSL4, COL3A1, CCDC80, PDGFRA, COL12A1, COL5A3, COL4A6	181	104	13528	7.90523	0.00219302	0.000548706	0.00204221
GOTERM_BP_FAT	GO:0040012~regulation of locomotion	1.71212e-06	14	5.98291	FLT1, IL8, ENPP2, F2RL1, ITGA2, IGF2, JAG1, ADA, LAMA4, HMOX1, PDGFRA, FGF2, IGFBP3, SCG2	181	192	13528	5.44982	0.00312657	0.000626097	0.00291291
GOTERM_BP_FAT	GO:0042127~regulation of cell proliferation	1.71555e-06	29	12.3932	CCL2, PTGS2, PTGS1, CLU, SOX4, PRRX2, JAG1, ADA, CDKN2B, PTGES, HMOX1, CD24, FGF2, SCG2, TP53I11, FLT1, IL8, TBX2, ITGA2, IGF2, GAL, EREG, ID2, PDGFRA, IL12A, PBX1, MAB21L1, IGFBP3, MAB21L2	181	787	13528	2.75409	0.00313283	0.000522822	0.00291876
GOTERM_BP_FAT	GO:0043062~extracellular structure organization	1.80816e-06	13	5.55556	LGALS3, ADAMTS14, ADAMTSL4, COL3A1, CCDC80, COL5A3, COL4A6, TNFRSF11B, DNER, PCDHB16, KAZALD1, PDGFRA, COL12A1	181	163	13528	5.96089	0.00330167	0.000472336	0.00307632
GOTERM_BP_FAT	GO:0009611~response to wounding	2.16378e-06	23	9.82906	PLAT, CCL2, IL8, CXCL3, CLU, F2RL1, COL3A1, ITGA2, IGF2, CXCL6, GAL, MDK, NOTCH3, FOS, THBD, EREG, HMOX1, PDGFRA, TFPI, CD24, PTX3, FGF2, SCG2	181	530	13528	3.24345	0.00394973	0.000494572	0.00368133
GOTERM_BP_FAT	GO:0008284~positive regulation of cell proliferation	2.64802e-06	20	8.54701	CCL2, FLT1, PTGS2, TBX2, CLU, ITGA2, SOX4, IGF2, PRRX2, ADA, ID2, EREG, PDGFRA, IL12A, PBX1, CD24, MAB21L1, FGF2, MAB21L2, SCG2	181	414	13528	3.61064	0.00483152	0.000537992	0.00450517
GOTERM_BP_FAT	GO:0001501~skeletal system development	5.58349e-06	17	7.26496	LGALS3, PTGS2, COL3A1, CYTL1, IGF2, NPR3, PRRX2, DLK1, FRZB, COL9A2, TNFRSF11B, HOXB2, KAZALD1, PDGFRA, COL12A1, PBX1, IGFBP3	181	319	13528	3.98303	0.0101603	0.0010207	0.00949919
GOTERM_BP_FAT	GO:0048545~response to steroid hormone stimulus	9.85653e-06	13	5.55556	CCL2, PTGS2, PTGS1, GAL, TRH, FOS, TNFRSF11B, KRT19, BCHE, HMOX1, PDGFRA, ANGPT1, CD24	181	192	13528	5.06054	0.0178661	0.00163754	0.0167683
GOTERM_BP_FAT	GO:0051270~regulation of cell motion	1.03797e-05	13	5.55556	FLT1, ENPP2, F2RL1, ITGA2, IGF2, JAG1, ADA, LAMA4, HMOX1, PDGFRA, SEMA3A, FGF2, IGFBP3	181	193	13528	5.03432	0.0188055	0.0015808	0.0176583
GOTERM_BP_FAT	GO:0030334~regulation of cell migration	1.59379e-05	12	5.12821	LAMA4, FLT1, ENPP2, HMOX1, F2RL1, PDGFRA, ITGA2, IGF2, JAG1, IGFBP3, FGF2, ADA	181	169	13528	5.30701	0.0287298	0.00223984	0.0271129
GOTERM_BP_FAT	GO:0001568~blood vessel development	2.42187e-05	14	5.98291	PLAT, FLT1, IL8, EPAS1, COL3A1, JAG1, PRRX2, LAMA4, EREG, HAND2, HMOX1, ANGPT1, FGF2, SCG2	181	245	13528	4.27088	0.0433298	0.00315904	0.0411971
GOTERM_BP_FAT	GO:0001944~vasculature development	3.11462e-05	14	5.98291	PLAT, FLT1, IL8, EPAS1, COL3A1, JAG1, PRRX2, LAMA4, EREG, HAND2, HMOX1, ANGPT1, FGF2, SCG2	181	251	13528	4.16878	0.055375	0.00379061	0.0529781
GOTERM_BP_FAT	GO:0010647~positive regulation of cell communication	3.3897e-05	16	6.83761	CCL2, FLT1, LITAF, PTGS2, ITGA2, SOX4, IGF2, LPAR1, JAG1, PRRX2, ADA, CDKN2B, EREG, HMOX1, IL12A, CD24	181	329	13528	3.63479	0.0601158	0.00386741	0.0576558
GOTERM_BP_FAT	GO:0042060~wound healing	4.93888e-05	12	5.12821	PLAT, NOTCH3, THBD, EREG, HMOX1, COL3A1, F2RL1, PDGFRA, TFPI, ITGA2, IGF2, FGF2	181	191	13528	4.69573	0.0863744	0.0052997	0.0839957
GOTERM_BP_FAT	GO:0010033~response to organic substance	8.66945e-05	24	10.2564	EGR1, IL1R1, CCL2, PTGS2, COL3A1, PTGS1, ITGA2, IGF2, COLEC12, TRH, GAL, FOS, KRT19, TNFRSF11B, THBD, CDKN2B, ID2, BCHE, HMOX1, PDGFRA, IL12A, ANGPT1, GNG2, CD24	181	721	13528	2.48789	0.146638	0.00877081	0.147397
GOTERM_BP_FAT	GO:0009266~response to temperature stimulus	0.000116424	8	3.4188	FOS, CCL2, XYLT1, LXN, HSPB8, GMPR, TRH, PCSK1N	181	83	13528	7.20389	0.191805	0.0111454	0.197896
GOTERM_BP_FAT	GO:0009725~response to hormone stimulus	0.000116488	16	6.83761	CCL2, PTGS2, PTGS1, ITGA2, IGF2, TRH, GAL, FOS, TNFRSF11B, KRT19, BCHE, HMOX1, PDGFRA, ANGPT1, GNG2, CD24	181	367	13528	3.25843	0.191899	0.0105969	0.198004
GOTERM_BP_FAT	GO:0048514~blood vessel morphogenesis	0.000121097	12	5.12821	PLAT, FLT1, IL8, EPAS1, EREG, HAND2, HMOX1, ANGPT1, PRRX2, JAG1, FGF2, SCG2	181	211	13528	4.25063	0.198683	0.0104922	0.205831
GOTERM_BP_FAT	GO:0001525~angiogenesis	0.000160646	10	4.2735	FLT1, IL8, EPAS1, EREG, HAND2, HMOX1, ANGPT1, JAG1, FGF2, SCG2	181	148	13528	5.05002	0.254608	0.0132678	0.272968
GOTERM_BP_FAT	GO:0007167~enzyme linked receptor protein signaling pathway	0.000194286	15	6.41026	PLAT, CCL2, FLT1, SMAD9, SMAD6, COL3A1, GDF5, IGF2, GREM2, FOS, EREG, DOK5, PDGFRA, ANGPT1, FGF2	181	342	13528	3.27808	0.299095	0.0153327	0.330039
GOTERM_BP_FAT	GO:0032101~regulation of response to external stimulus	0.00027513	10	4.2735	UACA, PTGS2, IL8, SERPINF1, F2RL1, ITGA2, IGF2, CD24, ADA, SCG2	181	159	13528	4.70065	0.395457	0.0207517	0.467069
GOTERM_BP_FAT	GO:0040017~positive regulation of locomotion	0.00032826	8	3.4188	FLT1, IL8, F2RL1, PDGFRA, ITGA2, IGF2, FGF2, SCG2	181	98	13528	6.10125	0.451455	0.0237332	0.557027
GOTERM_BP_FAT	GO:0009719~response to endogenous stimulus	0.000338405	16	6.83761	CCL2, PTGS2, PTGS1, ITGA2, IGF2, TRH, GAL, FOS, TNFRSF11B, KRT19, BCHE, HMOX1, PDGFRA, ANGPT1, GNG2, CD24	181	405	13528	2.9527	0.461543	0.0235283	0.574196
GOTERM_BP_FAT	GO:0048660~regulation of smooth muscle cell proliferation	0.000347602	6	2.5641	FLT1, PTGS2, EREG, IL12A, ITGA2, IGFBP3	181	46	13528	9.74874	0.470528	0.0232758	0.589758
GOTERM_BP_FAT	GO:0007155~cell adhesion	0.00041071	22	9.40171	CCL2, COL3A1, PCDHGB6, ITGA2, PCDH9, BCAM, CLDN11, NID2, COL5A3, COL4A6, PCDH18, CDH6, ITGBL1, LAMA4, PCDHB16, COL6A3, COL12A1, PCDHA11, CD24, SPON2, MFAP4, CDH10	181	700	13528	2.34898	0.528267	0.0264769	0.696479
GOTERM_BP_FAT	GO:0022610~biological adhesion	0.000418522	22	9.40171	CCL2, COL3A1, PCDHGB6, ITGA2, PCDH9, BCAM, CLDN11, NID2, COL5A3, COL4A6, PCDH18, CDH6, ITGBL1, LAMA4, PCDHB16, COL6A3, COL12A1, PCDHA11, CD24, SPON2, MFAP4, CDH10	181	701	13528	2.34563	0.534962	0.0260558	0.709682
GOTERM_BP_FAT	GO:0051240~positive regulation of multicellular organismal process	0.000421606	12	5.12821	CCL2, PTGS2, EREG, HMOX1, PTGS1, LIPG, IL12A, ITGA2, IGF2, FGF2, NLRP2, ADA	181	244	13528	3.67575	0.537579	0.0253816	0.714893
GOTERM_BP_FAT	GO:0043627~response to estrogen stimulus	0.000499632	8	3.4188	KRT19, TNFRSF11B, PTGS2, HMOX1, PDGFRA, ANGPT1, CD24, GAL	181	105	13528	5.6945	0.599105	0.0290552	0.846669
GOTERM_BP_FAT	GO:0050727~regulation of inflammatory response	0.000516155	7	2.99145	UACA, PTGS2, SERPINF1, ITGA2, IGF2, CD24, ADA	181	76	13528	6.88398	0.611045	0.029078	0.874554
GOTERM_BP_FAT	GO:0033632~regulation of cell-cell adhesion mediated by integrin	0.000523582	3	1.28205	CD24, DPP4, ADA	181	3	13528	74.7403	0.616295	0.0286095	0.887084
GOTERM_BP_FAT	GO:0007584~response to nutrient	0.000564514	9	3.84615	TNFRSF11B, CCL2, PTGS2, CDKN2B, BCHE, HMOX1, LIPG, ITGA2, ANGPT1	181	140	13528	4.80474	0.643987	0.0299194	0.956121
GOTERM_BP_FAT	GO:0009967~positive regulation of signal transduction	0.000590624	13	5.55556	FLT1, LITAF, SOX4, IGF2, LPAR1, JAG1, PRRX2, ADA, EREG, CDKN2B, HMOX1, IL12A, CD24	181	295	13528	3.29364	0.660598	0.0304017	1.00014
GOTERM_BP_FAT	GO:0009991~response to extracellular stimulus	0.000726686	11	4.70085	FOS, TNFRSF11B, CCL2, PTGS2, CDKN2B, SFRP2, BCHE, HMOX1, LIPG, ITGA2, ANGPT1	181	220	13528	3.73702	0.735415	0.0362594	1.2292
GOTERM_BP_FAT	GO:0044057~regulation of system process	0.00088588	13	5.55556	EGR1, PLAT, CCL2, FLT1, PTGS2, EPAS1, PTGS1, ITGA2, IGF2, ADA, BCHE, HMOX1, SEMA3A	181	309	13528	3.14442	0.802298	0.0428648	1.49657
GOTERM_BP_FAT	GO:0045597~positive regulation of cell differentiation	0.000988454	11	4.70085	SMAD9, ID2, CDKN2B, SERPINF1, CLU, GDF5, IGF2, JAG1, IGFBP3, FGF2, ADA	181	229	13528	3.59015	0.836145	0.0464843	1.66849
GOTERM_BP_FAT	GO:0007166~cell surface receptor linked signal transduction	0.0011899	41	17.5214	IL1R1, CCL2, ENPP2, CXCL3, COL3A1, GDF5, F2RL1, SOX4, CXCL6, JAG1, LPAR1, GREM2, ITGBL1, LPHN2, FOS, DNER, TRPV4, GNG2, ANGPT1, HHIP, CD24, RAMP1, FGF2, PLAT, FLT1, SMAD9, IL8, SMAD6, ITGA2, IGF2, GEM, NPR3, FRZB, GAL, NOTCH3, EREG, SFRP2, DOK5, NPW, PDGFRA, PCSK1N	181	1856	13528	1.65105	0.886689	0.0543062	2.00529
GOTERM_BP_FAT	GO:0007179~transforming growth factor beta receptor signaling pathway	0.00119221	6	2.5641	FOS, SMAD9, CCL2, SMAD6, GDF5, COL3A1	181	60	13528	7.47403	0.887167	0.0530852	2.00914
GOTERM_BP_FAT	GO:0009628~response to abiotic stimulus	0.00129704	14	5.98291	CCL2, LXN, COL3A1, ITGA2, GMPR, TRH, FOS, UACA, THBD, XYLT1, HSPB8, IL12A, TRPV4, PCSK1N	181	368	13528	2.84338	0.906877	0.0562541	2.18399
GOTERM_BP_FAT	GO:0006940~regulation of smooth muscle contraction	0.00157174	5	2.13675	FLT1, PTGS2, PTGS1, ITGA2, ADA	181	38	13528	9.83425	0.943696	0.0662062	2.64074
GOTERM_BP_FAT	GO:0045987~positive regulation of smooth muscle contraction	0.00163174	4	1.7094	PTGS2, PTGS1, ITGA2, ADA	181	18	13528	16.609	0.949556	0.0671049	2.74022
GOTERM_BP_FAT	GO:0006928~cell motion	0.00171434	16	6.83761	PLAT, CCL2, FLT1, IL8, PTGS2, ENPP2, CXCL3, ITGA2, DNER, IL12A, SEMA3A, CD24, SPON2, FGF2, SCG2, NR2F1	181	475	13528	2.51757	0.95664	0.0688392	2.87704
GOTERM_BP_FAT	GO:0050927~positive regulation of positive chemotaxis	0.00191885	4	1.7094	IL8, F2RL1, ITGA2, SCG2	181	19	13528	15.7348	0.970191	0.075096	3.215
GOTERM_BP_FAT	GO:0050926~regulation of positive chemotaxis	0.00191885	4	1.7094	IL8, F2RL1, ITGA2, SCG2	181	19	13528	15.7348	0.970191	0.075096	3.215
GOTERM_BP_FAT	GO:0002685~regulation of leukocyte migration	0.00223553	4	1.7094	HMOX1, F2RL1, ITGA2, ADA	181	20	13528	14.9481	0.983317	0.0851416	3.73614
GOTERM_BP_FAT	GO:0030155~regulation of cell adhesion	0.00236835	8	3.4188	LAMA4, IL8, CCDC80, IL12A, ITGA2, CD24, DPP4, ADA	181	137	13528	4.3644	0.986922	0.088144	3.95393
GOTERM_BP_FAT	GO:0007178~transmembrane receptor protein serine/threonine kinase signaling pathway	0.00251428	7	2.99145	FOS, SMAD9, CCL2, SMAD6, GDF5, COL3A1, GREM2	181	103	13528	5.07944	0.989992	0.0914678	4.19268
GOTERM_BP_FAT	GO:0045933~positive regulation of muscle contraction	0.00258278	4	1.7094	PTGS2, PTGS1, ITGA2, ADA	181	21	13528	14.2363	0.991174	0.0920183	4.30457
GOTERM_BP_FAT	GO:0009409~response to cold	0.00258278	4	1.7094	FOS, GMPR, TRH, PCSK1N	181	21	13528	14.2363	0.991174	0.0920183	4.30457
GOTERM_BP_FAT	GO:0007267~cell-cell signaling	0.00270217	18	7.69231	PLAT, SEPT5, ALDH5A1, GDF5, CD70, IGF2, CXCL6, TRH, GAL, TNFSF9, KCNQ5, NPTX1, EREG, GRIA1, PCDHB16, TRPV4, CD24, FGF2	181	600	13528	2.24221	0.992909	0.0942386	4.49927
GOTERM_BP_FAT	GO:0050795~regulation of behavior	0.00319964	5	2.13675	IL8, F2RL1, ITGA2, ADA, SCG2	181	46	13528	8.12395	0.997153	0.108573	5.30653
GOTERM_BP_FAT	GO:0008285~negative regulation of cell proliferation	0.00326112	13	5.55556	TP53I11, IL8, PTGS2, GAL, EREG, CDKN2B, PTGES, HMOX1, IL12A, CD24, FGF2, IGFBP3, SCG2	181	361	13528	2.69148	0.997457	0.108537	5.40586
GOTERM_BP_FAT	GO:0033628~regulation of cell adhesion mediated by integrin	0.00353847	3	1.28205	CD24, DPP4, ADA	181	7	13528	32.0316	0.998471	0.115141	5.85268
GOTERM_BP_FAT	GO:0007611~learning or memory	0.00364992	7	2.99145	EGR1, FOS, PTGS2, BCHE, GRIA1, CRHBP, LHX8	181	111	13528	4.71335	0.998754	0.116488	6.03167
GOTERM_BP_FAT	GO:0007626~locomotory behavior	0.00369306	11	4.70085	NPAS2, CCL2, IL8, ENPP2, CXCL3, SOBP, SEMA3A, CXCL6, TRH, FGF2, SCG2	181	274	13528	3.00052	0.998849	0.11577	6.10087
GOTERM_BP_FAT	GO:0051384~response to glucocorticoid stimulus	0.00380425	6	2.5641	FOS, CCL2, PTGS2, BCHE, PTGS1, TRH	181	78	13528	5.74926	0.999062	0.11705	6.27901
GOTERM_BP_FAT	GO:0016477~cell migration	0.00387697	11	4.70085	PLAT, FLT1, CCL2, IL8, DNER, CXCL3, IL12A, CD24, FGF2, NR2F1, SCG2	181	276	13528	2.97878	0.999179	0.11719	6.39534
GOTERM_BP_FAT	GO:0034097~response to cytokine stimulus	0.00401839	6	2.5641	FOS, IL1R1, PTGS2, CDKN2B, COL3A1, PDGFRA	181	79	13528	5.67648	0.999367	0.119243	6.62117
GOTERM_BP_FAT	GO:0051094~positive regulation of developmental process	0.00408375	11	4.70085	SMAD9, ID2, CDKN2B, SERPINF1, CLU, GDF5, IGF2, JAG1, IGFBP3, FGF2, ADA	181	278	13528	2.95735	0.999438	0.119139	6.72539
GOTERM_BP_FAT	GO:0006954~inflammatory response	0.00418587	12	5.12821	FOS, CCL2, IL8, HMOX1, CXCL3, CLU, IGF2, CXCL6, CD24, GAL, PTX3, SCG2	181	325	13528	2.75964	0.999534	0.12003	6.88798
GOTERM_BP_FAT	GO:0048584~positive regulation of response to stimulus	0.00436529	10	4.2735	IL8, EREG, CLU, F2RL1, IL12A, ITGA2, IGF2, CD24, ADA, SCG2	181	236	13528	3.16696	0.999665	0.122935	7.17299
GOTERM_BP_FAT	GO:0055088~lipid homeostasis	0.00465441	5	2.13675	MALL, LIPG, IGF2, CD24, AKR1C1	181	51	13528	7.32748	0.999803	0.128575	7.63055
GOTERM_BP_FAT	GO:0031667~response to nutrient levels	0.00487067	9	3.84615	TNFRSF11B, CCL2, PTGS2, CDKN2B, BCHE, HMOX1, LIPG, ITGA2, ANGPT1	181	197	13528	3.41453	0.999868	0.132161	7.9714
GOTERM_BP_FAT	GO:0002683~negative regulation of immune system process	0.00496159	6	2.5641	HMOX1, COL3A1, IGF2, CD24, GAL, ADA	181	83	13528	5.40292	0.999888	0.132505	8.11436
GOTERM_BP_FAT	GO:0031960~response to corticosteroid stimulus	0.00548772	6	2.5641	FOS, CCL2, PTGS2, BCHE, PTGS1, TRH	181	85	13528	5.27579	0.999957	0.143449	8.93748
GOTERM_BP_FAT	GO:0006935~chemotaxis	0.00557155	8	3.4188	CCL2, IL8, ENPP2, CXCL3, SEMA3A, CXCL6, FGF2, SCG2	181	160	13528	3.73702	0.999964	0.14344	9.06798
GOTERM_BP_FAT	GO:0042330~taxis	0.00557155	8	3.4188	CCL2, IL8, ENPP2, CXCL3, SEMA3A, CXCL6, FGF2, SCG2	181	160	13528	3.73702	0.999964	0.14344	9.06798
GOTERM_BP_FAT	GO:0002237~response to molecule of bacterial origin	0.00576505	6	2.5641	FOS, CCL2, THBD, PTGS2, IL12A, CD24	181	86	13528	5.21444	0.999974	0.146007	9.36855
GOTERM_BP_FAT	GO:0051048~negative regulation of secretion	0.00609678	5	2.13675	HMOX1, PTGS1, IGF2, TRH, ADA	181	55	13528	6.79458	0.999986	0.151671	9.88166
GOTERM_BP_FAT	GO:0060284~regulation of cell development	0.00616507	9	3.84615	NOTCH3, SERPINF1, IGF2, PBX1, SEMA3A, CD24, IGFBP3, FGF2, NEFM	181	205	13528	3.28128	0.999988	0.151194	9.98696
GOTERM_BP_FAT	GO:0006979~response to oxidative stress	0.00636193	8	3.4188	FOS, NPTXR, PTGS2, EPAS1, HMOX1, PTGS1, CLU, ADA	181	164	13528	3.64587	0.999991	0.153597	10.2898
GOTERM_BP_FAT	GO:0030199~collagen fibril organization	0.00656437	4	1.7094	ADAMTS14, COL3A1, COL12A1, COL5A3	181	29	13528	10.309	0.999994	0.156048	10.6003
GOTERM_BP_FAT	GO:0050921~positive regulation of chemotaxis	0.00656437	4	1.7094	IL8, F2RL1, ITGA2, SCG2	181	29	13528	10.309	0.999994	0.156048	10.6003
GOTERM_BP_FAT	GO:0007160~cell-matrix adhesion	0.00665617	6	2.5641	COL3A1, ITGA2, BCAM, NID2, COL5A3, ITGBL1	181	89	13528	5.03867	0.999995	0.15604	10.7407
GOTERM_BP_FAT	GO:0030335~positive regulation of cell migration	0.00665617	6	2.5641	FLT1, F2RL1, PDGFRA, ITGA2, IGF2, FGF2	181	89	13528	5.03867	0.999995	0.15604	10.7407
GOTERM_BP_FAT	GO:0050900~leukocyte migration	0.00691807	5	2.13675	CCL2, IL8, CXCL3, CD24, SCG2	181	57	13528	6.55617	0.999997	0.159647	11.1403
GOTERM_BP_FAT	GO:0050920~regulation of chemotaxis	0.00792007	4	1.7094	IL8, F2RL1, ITGA2, SCG2	181	31	13528	9.64391	1	0.178426	12.6534
GOTERM_BP_FAT	GO:0048661~positive regulation of smooth muscle cell proliferation	0.00792007	4	1.7094	FLT1, PTGS2, EREG, ITGA2	181	31	13528	9.64391	1	0.178426	12.6534
GOTERM_BP_FAT	GO:0050728~negative regulation of inflammatory response	0.00792007	4	1.7094	UACA, SERPINF1, IGF2, ADA	181	31	13528	9.64391	1	0.178426	12.6534
GOTERM_BP_FAT	GO:0006952~defense response	0.00801109	17	7.26496	IL1R1, CCL2, IL8, CXCL3, CLU, NLRX1, IGF2, COLEC12, CXCL6, GAL, FOS, HIST2H2BE, HMOX1, IL12A, CD24, PTX3, SCG2	181	615	13528	2.06599	1	0.178112	12.7897
GOTERM_BP_FAT	GO:0051674~localization of cell	0.00806171	11	4.70085	PLAT, FLT1, CCL2, IL8, DNER, CXCL3, IL12A, CD24, FGF2, NR2F1, SCG2	181	307	13528	2.67799	1	0.176999	12.8654
GOTERM_BP_FAT	GO:0048870~cell motility	0.00806171	11	4.70085	PLAT, FLT1, CCL2, IL8, DNER, CXCL3, IL12A, CD24, FGF2, NR2F1, SCG2	181	307	13528	2.67799	1	0.176999	12.8654
GOTERM_BP_FAT	GO:0007156~homophilic cell adhesion	0.00811186	7	2.99145	PCDHB16, PCDHGB6, PCDH9, PCDHA11, CDH10, PCDH18, CDH6	181	131	13528	3.99376	1	0.175905	12.9403
GOTERM_BP_FAT	GO:0051051~negative regulation of transport	0.00933788	7	2.99145	UACA, PTGS2, HMOX1, PTGS1, IGF2, TRH, ADA	181	135	13528	3.87542	1	0.197473	14.7531
GOTERM_BP_FAT	GO:0051272~positive regulation of cell motion	0.00990194	6	2.5641	FLT1, F2RL1, PDGFRA, ITGA2, IGF2, FGF2	181	98	13528	4.57594	1	0.205777	15.5752
GOTERM_BP_FAT	GO:0031589~cell-substrate adhesion	0.00990194	6	2.5641	COL3A1, ITGA2, BCAM, NID2, COL5A3, ITGBL1	181	98	13528	4.57594	1	0.205777	15.5752
GOTERM_BP_FAT	GO:0048520~positive regulation of behavior	0.0102417	4	1.7094	IL8, F2RL1, ITGA2, SCG2	181	34	13528	8.79298	1	0.209713	16.0668
GOTERM_BP_FAT	GO:0007169~transmembrane receptor protein tyrosine kinase signaling pathway	0.0102709	9	3.84615	PLAT, FLT1, CCL2, EREG, DOK5, PDGFRA, ANGPT1, IGF2, FGF2	181	224	13528	3.00296	1	0.207941	16.1089
GOTERM_BP_FAT	GO:0032103~positive regulation of response to external stimulus	0.0103591	5	2.13675	IL8, F2RL1, ITGA2, CD24, SCG2	181	64	13528	5.83909	1	0.207263	16.236
GOTERM_BP_FAT	GO:0006955~immune response	0.0105971	18	7.69231	IL1R1, CCL2, IL8, ENPP2, SMAD6, CXCL3, CLU, NLRX1, CD70, COLEC12, GEM, CXCL6, TNFSF9, ADA, IL12A, CD24, PTX3, SPON2	181	690	13528	1.94975	1	0.209243	16.578
GOTERM_BP_FAT	GO:0042592~homeostatic process	0.0112547	19	8.11966	SLC12A7, CCL2, EPAS1, F2RL1, ITGA2, IGF2, LPAR1, CLDN11, ITPR1, RAD50, CKB, MALL, ID2, HMOX1, LIPG, TRPV4, HEPH, CD24, AKR1C1	181	751	13528	1.8909	1	0.218427	17.5163
GOTERM_BP_FAT	GO:0033273~response to vitamin	0.0115132	5	2.13675	CCL2, PTGS2, BCHE, ITGA2, ANGPT1	181	66	13528	5.66215	1	0.220555	17.8825
GOTERM_BP_FAT	GO:0050817~coagulation	0.0116429	6	2.5641	PLAT, THBD, COL3A1, F2RL1, TFPI, ITGA2	181	102	13528	4.39649	1	0.220472	18.0656
GOTERM_BP_FAT	GO:0007596~blood coagulation	0.0116429	6	2.5641	PLAT, THBD, COL3A1, F2RL1, TFPI, ITGA2	181	102	13528	4.39649	1	0.220472	18.0656
GOTERM_BP_FAT	GO:0043067~regulation of programmed cell death	0.0117977	20	8.54701	CCL2, PTGS2, SMAD6, ADAMTSL4, CLU, GDF5, SOX4, CD70, IGF2, GAL, NLRP2, ADA, UACA, HMOX1, IL12A, CD24, IGFBP3, FGF2, FAIM2, SCG2	181	812	13528	1.84089	1	0.220807	18.2836
GOTERM_BP_FAT	GO:0031348~negative regulation of defense response	0.0119862	4	1.7094	UACA, SERPINF1, IGF2, ADA	181	36	13528	8.30448	1	0.221688	18.5485
GOTERM_BP_FAT	GO:0010941~regulation of cell death	0.012232	20	8.54701	CCL2, PTGS2, SMAD6, ADAMTSL4, CLU, GDF5, SOX4, CD70, IGF2, GAL, NLRP2, ADA, UACA, HMOX1, IL12A, CD24, IGFBP3, FGF2, FAIM2, SCG2	181	815	13528	1.83412	1	0.223474	18.8926
GOTERM_BP_FAT	GO:0030595~leukocyte chemotaxis	0.0129185	4	1.7094	CCL2, IL8, CXCL3, SCG2	181	37	13528	8.08004	1	0.232213	19.8463
GOTERM_BP_FAT	GO:0030097~hemopoiesis	0.0137671	9	3.84615	EGR1, ID2, EPAS1, SOX4, PBX1, HEPH, JAG1, CD24, ADA	181	236	13528	2.85027	1	0.243177	21.0106
GOTERM_BP_FAT	GO:0042632~cholesterol homeostasis	0.013891	4	1.7094	MALL, LIPG, CD24, AKR1C1	181	38	13528	7.8674	1	0.242776	21.1794
GOTERM_BP_FAT	GO:0055092~sterol homeostasis	0.013891	4	1.7094	MALL, LIPG, CD24, AKR1C1	181	38	13528	7.8674	1	0.242776	21.1794
GOTERM_BP_FAT	GO:0007599~hemostasis	0.0146277	6	2.5641	PLAT, THBD, COL3A1, F2RL1, TFPI, ITGA2	181	108	13528	4.15224	1	0.251589	22.1752
GOTERM_BP_FAT	GO:0051781~positive regulation of cell division	0.0149042	4	1.7094	EREG, IGF2, FGF2, MDK	181	39	13528	7.66568	1	0.253366	22.5459
GOTERM_BP_FAT	GO:0060326~cell chemotaxis	0.0149042	4	1.7094	CCL2, IL8, CXCL3, SCG2	181	39	13528	7.66568	1	0.253366	22.5459
GOTERM_BP_FAT	GO:0001558~regulation of cell growth	0.0151387	8	3.4188	KAZALD1, IGF2, OSGIN1, SEMA3A, HTRA3, ESM1, IGFBP3, FGF2	181	194	13528	3.08208	1	0.254491	22.859
GOTERM_BP_FAT	GO:0006937~regulation of muscle contraction	0.0154602	5	2.13675	FLT1, PTGS2, PTGS1, ITGA2, ADA	181	72	13528	5.1903	1	0.256844	23.2864
GOTERM_BP_FAT	GO:0007548~sex differentiation	0.015578	7	2.99145	SMAD9, EREG, PDGFRA, ANGPT1, PBX1, LHX8, CDH6	181	151	13528	3.46478	1	0.256247	23.4424
GOTERM_BP_FAT	GO:0010817~regulation of hormone levels	0.015578	7	2.99145	RBP1, CRHBP, CRABP2, TRPV4, PCSK1N, GAL, FGF2	181	151	13528	3.46478	1	0.256247	23.4424
GOTERM_BP_FAT	GO:0010648~negative regulation of cell communication	0.0179769	9	3.84615	PTGS2, RGS2, BCHE, SMAD6, HHIP, FRZB, PRDM16, IGFBP3, ADA	181	248	13528	2.71235	1	0.287204	26.5552
GOTERM_BP_FAT	GO:0051046~regulation of secretion	0.0184872	8	3.4188	SEPT5, HMOX1, PTGS1, IGF2, TRH, FGF2, NLRP2, ADA	181	202	13528	2.96001	1	0.291598	27.2019
GOTERM_BP_FAT	GO:0051412~response to corticosterone stimulus	0.0186924	3	1.28205	FOS, PTGS1, TRH	181	16	13528	14.0138	1	0.291864	27.4604
GOTERM_BP_FAT	GO:0032496~response to lipopolysaccharide	0.0193293	5	2.13675	FOS, CCL2, THBD, PTGS2, IL12A	181	77	13528	4.85327	1	0.297745	28.2572
GOTERM_BP_FAT	GO:0048878~chemical homeostasis	0.0194035	14	5.98291	CCL2, EPAS1, F2RL1, IGF2, LPAR1, CLDN11, ITPR1, CKB, MALL, HMOX1, LIPG, TRPV4, CD24, AKR1C1	181	512	13528	2.04368	1	0.296264	28.3496
GOTERM_BP_FAT	GO:0031328~positive regulation of cellular biosynthetic process	0.0204926	17	7.26496	EGR1, SMAD9, EPAS1, CYTL1, ITGA2, SOX4, IGF2, PRDM16, FOS, NPAS2, EREG, HAND2, HMOX1, PDGFRA, PBX1, PTX3, FGF2	181	685	13528	1.85487	1	0.307657	29.6916
GOTERM_BP_FAT	GO:0042981~regulation of apoptosis	0.0211144	19	8.11966	CCL2, PTGS2, SMAD6, ADAMTSL4, CLU, GDF5, SOX4, CD70, IGF2, GAL, NLRP2, ADA, UACA, HMOX1, IL12A, CD24, IGFBP3, FAIM2, SCG2	181	804	13528	1.76625	1	0.31292	30.447
GOTERM_BP_FAT	GO:0051241~negative regulation of multicellular organismal process	0.0224331	7	2.99145	TNFRSF11B, PTGS2, BCHE, HMOX1, IGF2, CD24, ADA	181	164	13528	3.19014	1	0.326463	32.0241
GOTERM_BP_FAT	GO:0014070~response to organic cyclic substance	0.02276	6	2.5641	FOS, PTGS2, CDKN2B, HMOX1, ITGA2, TRH	181	121	13528	3.70613	1	0.327838	32.4098
GOTERM_BP_FAT	GO:0009891~positive regulation of biosynthetic process	0.0230944	17	7.26496	EGR1, SMAD9, EPAS1, CYTL1, ITGA2, SOX4, IGF2, PRDM16, FOS, NPAS2, EREG, HAND2, HMOX1, PDGFRA, PBX1, PTX3, FGF2	181	695	13528	1.82818	1	0.329273	32.8023
GOTERM_BP_FAT	GO:0048534~hemopoietic or lymphoid organ development	0.0231324	9	3.84615	EGR1, ID2, EPAS1, SOX4, PBX1, HEPH, JAG1, CD24, ADA	181	260	13528	2.58717	1	0.327232	32.8467
GOTERM_BP_FAT	GO:0030593~neutrophil chemotaxis	0.0234229	3	1.28205	CCL2, IL8, CXCL3	181	18	13528	12.4567	1	0.328141	33.1856
GOTERM_BP_FAT	GO:0051302~regulation of cell division	0.024486	4	1.7094	EREG, IGF2, FGF2, MDK	181	47	13528	6.36088	1	0.337811	34.4125
GOTERM_BP_FAT	GO:0006693~prostaglandin metabolic process	0.0259527	3	1.28205	PTGS2, PTGES, PTGS1	181	19	13528	11.8011	1	0.351623	36.0702
GOTERM_BP_FAT	GO:0006692~prostanoid metabolic process	0.0259527	3	1.28205	PTGS2, PTGES, PTGS1	181	19	13528	11.8011	1	0.351623	36.0702
GOTERM_BP_FAT	GO:0006971~hypotonic response	0.0264354	2	0.854701	TRPV4, ITGA2	181	2	13528	74.7403	1	0.354357	36.607
GOTERM_BP_FAT	GO:0033552~response to vitamin B3	0.0264354	2	0.854701	CCL2, ANGPT1	181	2	13528	74.7403	1	0.354357	36.607
GOTERM_BP_FAT	GO:0034101~erythrocyte homeostasis	0.0272937	4	1.7094	ID2, EPAS1, HMOX1, HEPH	181	49	13528	6.10125	1	0.361039	37.5512
GOTERM_BP_FAT	GO:0035295~tube development	0.0278371	8	3.4188	FLT1, EPAS1, HAND2, PDGFRA, PBX1, HHIP, FGF2, ADA	181	220	13528	2.71783	1	0.36425	38.1421
GOTERM_BP_FAT	GO:0010557~positive regulation of macromolecule biosynthetic process	0.0282023	16	6.83761	EGR1, SMAD9, EPAS1, CYTL1, ITGA2, SOX4, IGF2, PRDM16, FOS, NPAS2, EREG, HAND2, HMOX1, PDGFRA, PBX1, FGF2	181	654	13528	1.82851	1	0.365543	38.5363
GOTERM_BP_FAT	GO:0051385~response to mineralocorticoid stimulus	0.028588	3	1.28205	FOS, PTGS1, TRH	181	20	13528	11.211	1	0.367024	38.95
GOTERM_BP_FAT	GO:0032102~negative regulation of response to external stimulus	0.0287592	4	1.7094	UACA, SERPINF1, IGF2, ADA	181	50	13528	5.97923	1	0.366294	39.1328
GOTERM_BP_FAT	GO:0051050~positive regulation of transport	0.0296673	8	3.4188	SEPT5, UACA, LIPG, ITGA2, IGF2, TRH, PTX3, NLRP2	181	223	13528	2.68127	1	0.372996	40.0938
GOTERM_BP_FAT	GO:0002709~regulation of T cell mediated immunity	0.0313254	3	1.28205	IL12A, CD24, DPP4	181	21	13528	10.6772	1	0.386862	41.8118
GOTERM_BP_FAT	GO:0016337~cell-cell adhesion	0.0313924	9	3.84615	PCDHB16, PCDHGB6, PCDH9, PCDHA11, CLDN11, CD24, CDH10, PCDH18, CDH6	181	276	13528	2.43718	1	0.385006	41.8803
GOTERM_BP_FAT	GO:0002520~immune system development	0.0313924	9	3.84615	EGR1, ID2, EPAS1, SOX4, PBX1, HEPH, JAG1, CD24, ADA	181	276	13528	2.43718	1	0.385006	41.8803
GOTERM_BP_FAT	GO:0002027~regulation of heart rate	0.0341618	3	1.28205	EPAS1, SEMA3A, ADA	181	22	13528	10.1919	1	0.408684	44.6437
GOTERM_BP_FAT	GO:0022407~regulation of cell-cell adhesion	0.0341618	3	1.28205	CD24, DPP4, ADA	181	22	13528	10.1919	1	0.408684	44.6437
GOTERM_BP_FAT	GO:0002822~regulation of adaptive immune response based on somatic recombination of immune receptors built from immunoglobulin superfamily domains	0.0366995	4	1.7094	IL12A, CD24, DPP4, ADA	181	55	13528	5.43566	1	0.4291	47.0669
GOTERM_BP_FAT	GO:0001775~cell activation	0.0382473	9	3.84615	EGR1, IL8, COL3A1, PDGFRA, SOX4, IGF2, CD24, DPP4, ADA	181	287	13528	2.34377	1	0.440044	48.4955
GOTERM_BP_FAT	GO:0002819~regulation of adaptive immune response	0.038409	4	1.7094	IL12A, CD24, DPP4, ADA	181	56	13528	5.3386	1	0.438812	48.6426
GOTERM_BP_FAT	GO:0009612~response to mechanical stimulus	0.038409	4	1.7094	FOS, CCL2, TRPV4, ITGA2	181	56	13528	5.3386	1	0.438812	48.6426
GOTERM_BP_FAT	GO:0040008~regulation of growth	0.0388407	10	4.2735	KAZALD1, GDF5, IGF2, OSGIN1, SEMA3A, HTRA3, ESM1, PCSK1N, IGFBP3, FGF2	181	341	13528	2.1918	1	0.439904	49.0335
GOTERM_BP_FAT	GO:0060627~regulation of vesicle-mediated transport	0.0391638	5	2.13675	SEPT5, HMOX1, ITGA2, PTX3, FGF2	181	96	13528	3.89273	1	0.440061	49.3242
GOTERM_BP_FAT	GO:0050873~brown fat cell differentiation	0.0401192	3	1.28205	LAMA4, RGS2, PRDM16	181	24	13528	9.34254	1	0.445501	50.1747
GOTERM_BP_FAT	GO:0045787~positive regulation of cell cycle	0.0401585	4	1.7094	ID2, EREG, SMAD6, IGF2	181	57	13528	5.24494	1	0.443266	50.2094
GOTERM_BP_FAT	GO:0030336~negative regulation of cell migration	0.0401585	4	1.7094	HMOX1, IGFBP3, FGF2, ADA	181	57	13528	5.24494	1	0.443266	50.2094
GOTERM_BP_FAT	GO:0050878~regulation of body fluid levels	0.0401742	6	2.5641	PLAT, THBD, COL3A1, F2RL1, TFPI, ITGA2	181	141	13528	3.18044	1	0.440862	50.2232
GOTERM_BP_FAT	GO:0042327~positive regulation of phosphorylation	0.0404398	5	2.13675	EREG, IL12A, IGF2, CD24, FGF2	181	97	13528	3.85259	1	0.440539	50.4571
GOTERM_BP_FAT	GO:0030324~lung development	0.0430622	5	2.13675	EPAS1, PDGFRA, HHIP, FGF2, ADA	181	99	13528	3.77476	1	0.459119	52.711
GOTERM_BP_FAT	GO:0051960~regulation of nervous system development	0.0434878	7	2.99145	NOTCH3, SERPINF1, PBX1, SEMA3A, CD24, FGF2, NEFM	181	192	13528	2.72491	1	0.459935	53.0676
GOTERM_BP_FAT	GO:0009617~response to bacterium	0.0443278	7	2.99145	FOS, CCL2, THBD, PTGS2, HIST2H2BE, IL12A, CD24	181	193	13528	2.71079	1	0.463943	53.7639
GOTERM_BP_FAT	GO:0010562~positive regulation of phosphorus metabolic process	0.0444086	5	2.13675	EREG, IL12A, IGF2, CD24, FGF2	181	100	13528	3.73702	1	0.462064	53.8303
GOTERM_BP_FAT	GO:0048585~negative regulation of response to stimulus	0.0444086	5	2.13675	UACA, SERPINF1, COL3A1, IGF2, ADA	181	100	13528	3.73702	1	0.462064	53.8303
GOTERM_BP_FAT	GO:0045937~positive regulation of phosphate metabolic process	0.0444086	5	2.13675	EREG, IL12A, IGF2, CD24, FGF2	181	100	13528	3.73702	1	0.462064	53.8303
GOTERM_BP_FAT	GO:0008217~regulation of blood pressure	0.0444086	5	2.13675	PTGS2, ACTA2, HMOX1, PTGS1, NPR3	181	100	13528	3.73702	1	0.462064	53.8303
GOTERM_BP_FAT	GO:0019226~transmission of nerve impulse	0.0445728	10	4.2735	PLAT, SEPT5, KCNQ5, NPTX1, ALDH5A1, GRIA1, PCDHB16, CLDN11, CD24, FGF2	181	350	13528	2.13544	1	0.460844	53.9651
GOTERM_BP_FAT	GO:0045785~positive regulation of cell adhesion	0.0456447	4	1.7094	CCDC80, IL12A, ITGA2, CD24	181	60	13528	4.98269	1	0.466505	54.836
GOTERM_BP_FAT	GO:0002697~regulation of immune effector process	0.0457785	5	2.13675	HMOX1, IL12A, IGF2, CD24, DPP4	181	101	13528	3.70002	1	0.465055	54.9436
GOTERM_BP_FAT	GO:0007268~synaptic transmission	0.0459386	9	3.84615	PLAT, SEPT5, KCNQ5, NPTX1, ALDH5A1, GRIA1, PCDHB16, CD24, FGF2	181	298	13528	2.25726	1	0.463818	55.0721
GOTERM_BP_FAT	GO:0051969~regulation of transmission of nerve impulse	0.0466309	6	2.5641	PLAT, EGR1, CCL2, PTGS2, BCHE, ITGA2	181	147	13528	3.05063	1	0.466528	55.6235
GOTERM_BP_FAT	GO:0030323~respiratory tube development	0.0471718	5	2.13675	EPAS1, PDGFRA, HHIP, FGF2, ADA	181	102	13528	3.66374	1	0.468087	56.0499
GOTERM_BP_FAT	GO:0002703~regulation of leukocyte mediated immunity	0.0475519	4	1.7094	HMOX1, IL12A, CD24, DPP4	181	61	13528	4.90101	1	0.468458	56.3473
GOTERM_BP_FAT	GO:0040013~negative regulation of locomotion	0.0475519	4	1.7094	HMOX1, IGFBP3, FGF2, ADA	181	61	13528	4.90101	1	0.468458	56.3473
GOTERM_BP_FAT	GO:0060341~regulation of cellular localization	0.0481272	8	3.4188	SEPT5, UACA, HMOX1, PTGS1, IGF2, TRH, FGF2, NLRP2	181	248	13528	2.41098	1	0.470226	56.7937
GOTERM_BP_FAT	GO:0051173~positive regulation of nitrogen compound metabolic process	0.0486388	15	6.41026	EGR1, SMAD9, EPAS1, CYTL1, SOX4, IGF2, PRDM16, FOS, NPAS2, EREG, HAND2, PDGFRA, PBX1, PTX3, FGF2	181	644	13528	1.74085	1	0.471514	57.1871
GOTERM_BP_FAT	GO:0010243~response to organic nitrogen	0.0514821	4	1.7094	CCL2, PTGS2, PTGS1, ITGA2	181	63	13528	4.74542	1	0.48897	59.3127
GOTERM_BP_FAT	GO:0051271~negative regulation of cell motion	0.0514821	4	1.7094	HMOX1, IGFBP3, FGF2, ADA	181	63	13528	4.74542	1	0.48897	59.3127
GOTERM_BP_FAT	GO:0043619~regulation of transcription from RNA polymerase II promoter in response to oxidative stress	0.0521758	2	0.854701	EPAS1, HMOX1	181	4	13528	37.3702	1	0.491314	59.816
GOTERM_BP_FAT	GO:0002686~negative regulation of leukocyte migration	0.0521758	2	0.854701	HMOX1, ADA	181	4	13528	37.3702	1	0.491314	59.816
GOTERM_BP_FAT	GO:0042445~hormone metabolic process	0.0529786	5	2.13675	RBP1, CRHBP, CRABP2, PCSK1N, FGF2	181	106	13528	3.52549	1	0.49435	60.3912
GOTERM_BP_FAT	GO:0045740~positive regulation of DNA replication	0.0530904	3	1.28205	EREG, PDGFRA, IGF2	181	28	13528	8.00789	1	0.492745	60.4707
GOTERM_BP_FAT	GO:0032963~collagen metabolic process	0.0530904	3	1.28205	ADAMTS14, COL3A1, MMP1	181	28	13528	8.00789	1	0.492745	60.4707
GOTERM_BP_FAT	GO:0008585~female gonad development	0.0535045	4	1.7094	EREG, ANGPT1, LHX8, CDH6	181	64	13528	4.67127	1	0.493161	60.7638
GOTERM_BP_FAT	GO:0031668~cellular response to extracellular stimulus	0.0535045	4	1.7094	FOS, CDKN2B, SFRP2, HMOX1	181	64	13528	4.67127	1	0.493161	60.7638
GOTERM_BP_FAT	GO:0031644~regulation of neurological system process	0.0536423	6	2.5641	PLAT, EGR1, CCL2, PTGS2, BCHE, ITGA2	181	153	13528	2.93099	1	0.491753	60.8608
GOTERM_BP_FAT	GO:0060541~respiratory system development	0.0560216	5	2.13675	EPAS1, PDGFRA, HHIP, FGF2, ADA	181	108	13528	3.4602	1	0.504888	62.5018
GOTERM_BP_FAT	GO:0010035~response to inorganic substance	0.0563691	7	2.99145	FOS, TNFRSF11B, NPTXR, PTGS2, HMOX1, PDGFRA, ADA	181	205	13528	2.55211	1	0.504791	62.7359
GOTERM_BP_FAT	GO:0008219~cell death	0.0564177	16	6.83761	LITAF, ADAMTSL4, CLU, IGF2, TNFSF9, NLRP2, ITPR1, TNFRSF11B, HAND2, HMOX1, HSPB8, SULF1, CD24, SEMA3A, FGF2, FAIM2	181	719	13528	1.66321	1	0.502804	62.7686
GOTERM_BP_FAT	GO:0007565~female pregnancy	0.0591572	5	2.13675	FOS, FLT1, THBD, PTGS2, CRHBP	181	110	13528	3.39729	1	0.51759	64.5655
GOTERM_BP_FAT	GO:0016265~death	0.059191	16	6.83761	LITAF, ADAMTSL4, CLU, IGF2, TNFSF9, NLRP2, ITPR1, TNFRSF11B, HAND2, HMOX1, HSPB8, SULF1, CD24, SEMA3A, FGF2, FAIM2	181	724	13528	1.65172	1	0.515508	64.5872
GOTERM_BP_FAT	GO:0019220~regulation of phosphate metabolic process	0.059496	12	5.12821	FLT1, CDKN2B, EREG, SMAD6, IL12A, ITGA2, IGF2, LPAR1, CD24, IGFBP3, FGF2, PPP1R14A	181	485	13528	1.84925	1	0.515096	64.782
GOTERM_BP_FAT	GO:0051174~regulation of phosphorus metabolic process	0.059496	12	5.12821	FLT1, CDKN2B, EREG, SMAD6, IL12A, ITGA2, IGF2, LPAR1, CD24, IGFBP3, FGF2, PPP1R14A	181	485	13528	1.84925	1	0.515096	64.782
GOTERM_BP_FAT	GO:0002824~positive regulation of adaptive immune response based on somatic recombination of immune receptors built from immunoglobulin superfamily domains	0.0600591	3	1.28205	IL12A, CD24, ADA	181	30	13528	7.47403	1	0.51625	65.139
GOTERM_BP_FAT	GO:0003006~reproductive developmental process	0.0610912	8	3.4188	SMAD9, PTGS2, EREG, PDGFRA, ANGPT1, PBX1, LHX8, CDH6	181	262	13528	2.28215	1	0.520187	65.7846
GOTERM_BP_FAT	GO:0044259~multicellular organismal macromolecule metabolic process	0.0636549	3	1.28205	ADAMTS14, COL3A1, MMP1	181	31	13528	7.23294	1	0.532971	67.3399
GOTERM_BP_FAT	GO:0002821~positive regulation of adaptive immune response	0.0636549	3	1.28205	IL12A, CD24, ADA	181	31	13528	7.23294	1	0.532971	67.3399
GOTERM_BP_FAT	GO:0007631~feeding behavior	0.0641768	4	1.7094	FOS, NPW, TRH, GAL	181	69	13528	4.33277	1	0.533729	67.6482
GOTERM_BP_FAT	GO:0046660~female sex differentiation	0.0641768	4	1.7094	EREG, ANGPT1, LHX8, CDH6	181	69	13528	4.33277	1	0.533729	67.6482
GOTERM_BP_FAT	GO:0046545~development of primary female sexual characteristics	0.0641768	4	1.7094	EREG, ANGPT1, LHX8, CDH6	181	69	13528	4.33277	1	0.533729	67.6482
GOTERM_BP_FAT	GO:0010604~positive regulation of macromolecule metabolic process	0.0642924	18	7.69231	EGR1, SMAD9, EPAS1, CYTL1, ITGA2, SOX4, IGF2, PRDM16, FOS, NPAS2, EREG, HAND2, HMOX1, PDGFRA, IL12A, PBX1, CD24, FGF2	181	857	13528	1.56981	1	0.532161	67.7161
GOTERM_BP_FAT	GO:0043618~regulation of transcription from RNA polymerase II promoter in response to stress	0.064791	2	0.854701	EPAS1, HMOX1	181	5	13528	29.8961	1	0.532786	68.0075
GOTERM_BP_FAT	GO:0043620~regulation of transcription in response to stress	0.064791	2	0.854701	EPAS1, HMOX1	181	5	13528	29.8961	1	0.532786	68.0075
GOTERM_BP_FAT	GO:0043101~purine salvage	0.064791	2	0.854701	PRTFDC1, ADA	181	5	13528	29.8961	1	0.532786	68.0075
GOTERM_BP_FAT	GO:0045596~negative regulation of cell differentiation	0.0689166	7	2.99145	NOTCH3, EREG, PBX1, SEMA3A, JAG1, CD24, PRDM16	181	216	13528	2.42214	1	0.553443	70.3258
GOTERM_BP_FAT	GO:0042493~response to drug	0.0689166	7	2.99145	FOS, TNFRSF11B, CCL2, PTGS2, BCHE, ITGA2, GAL	181	216	13528	2.42214	1	0.553443	70.3258
GOTERM_BP_FAT	GO:0050767~regulation of neurogenesis	0.0709354	6	2.5641	NOTCH3, SERPINF1, PBX1, SEMA3A, CD24, NEFM	181	166	13528	2.70146	1	0.562027	71.4016
GOTERM_BP_FAT	GO:0045665~negative regulation of neuron differentiation	0.0710566	3	1.28205	NOTCH3, PBX1, CD24	181	33	13528	6.79458	1	0.560456	71.465
GOTERM_BP_FAT	GO:0045935~positive regulation of nucleobase, nucleoside, nucleotide and nucleic acid metabolic process	0.0732996	14	5.98291	EGR1, SMAD9, EPAS1, CYTL1, SOX4, IGF2, PRDM16, FOS, NPAS2, EREG, HAND2, PDGFRA, PBX1, FGF2	181	624	13528	1.67687	1	0.569941	72.6149
GOTERM_BP_FAT	GO:0031349~positive regulation of defense response	0.0733647	4	1.7094	EREG, IL12A, ITGA2, CD24	181	73	13528	4.09536	1	0.568084	72.6476
GOTERM_BP_FAT	GO:0009791~post-embryonic development	0.0733647	4	1.7094	ALDH5A1, GDF5, DLK1, ITPR1	181	73	13528	4.09536	1	0.568084	72.6476
GOTERM_BP_FAT	GO:0017157~regulation of exocytosis	0.0748575	3	1.28205	SEPT5, HMOX1, FGF2	181	34	13528	6.59474	1	0.573505	73.3877
GOTERM_BP_FAT	GO:0009968~negative regulation of signal transduction	0.075033	7	2.99145	RGS2, SMAD6, HHIP, FRZB, PRDM16, IGFBP3, ADA	181	221	13528	2.36734	1	0.572221	73.4735
GOTERM_BP_FAT	GO:0043009~chordate embryonic development	0.07505	9	3.84615	HOXB2, EPAS1, SFRP2, HAND2, PDGFRA, PBX1, PRRX2, DLK1, ADA	181	331	13528	2.03221	1	0.570152	73.4818
GOTERM_BP_FAT	GO:0051101~regulation of DNA binding	0.0780266	5	2.13675	ID2, HMOX1, CYTL1, ITGA2, PBX1	181	121	13528	3.08844	1	0.582735	74.8969
GOTERM_BP_FAT	GO:0009792~embryonic development ending in birth or egg hatching	0.0781431	9	3.84615	HOXB2, EPAS1, SFRP2, HAND2, PDGFRA, PBX1, PRRX2, DLK1, ADA	181	334	13528	2.01396	1	0.581164	74.9508
GOTERM_BP_FAT	GO:0000302~response to reactive oxygen species	0.0781667	4	1.7094	FOS, NPTXR, HMOX1, ADA	181	75	13528	3.98615	1	0.579154	74.9617
GOTERM_BP_FAT	GO:0048568~embryonic organ development	0.0798138	6	2.5641	HOXB2, EPAS1, SOBP, PBX1, PRRX2, ADA	181	172	13528	2.60722	1	0.584965	75.7121
GOTERM_BP_FAT	GO:0001932~regulation of protein amino acid phosphorylation	0.0813574	6	2.5641	SMAD6, IL12A, IGF2, CD24, IGFBP3, FGF2	181	173	13528	2.59215	1	0.590159	76.396
GOTERM_BP_FAT	GO:0048706~embryonic skeletal system development	0.0831029	4	1.7094	HOXB2, PBX1, PRRX2, DLK1	181	77	13528	3.88261	1	0.596172	77.1476
GOTERM_BP_FAT	GO:0044236~multicellular organismal metabolic process	0.0866321	3	1.28205	ADAMTS14, COL3A1, MMP1	181	37	13528	6.06003	1	0.610032	78.5989
GOTERM_BP_FAT	GO:0015918~sterol transport	0.0866321	3	1.28205	CLU, LIPG, AKR1C1	181	37	13528	6.06003	1	0.610032	78.5989
GOTERM_BP_FAT	GO:0051971~positive regulation of transmission of nerve impulse	0.0866321	3	1.28205	CCL2, PTGS2, ITGA2	181	37	13528	6.06003	1	0.610032	78.5989
GOTERM_BP_FAT	GO:0030301~cholesterol transport	0.0866321	3	1.28205	CLU, LIPG, AKR1C1	181	37	13528	6.06003	1	0.610032	78.5989
GOTERM_BP_FAT	GO:0042110~T cell activation	0.0874867	5	2.13675	EGR1, SOX4, IGF2, DPP4, ADA	181	126	13528	2.96589	1	0.611726	78.937
GOTERM_BP_FAT	GO:0048839~inner ear development	0.08817	4	1.7094	PDGFRA, SOBP, PRRX2, JAG1	181	79	13528	3.78432	1	0.61265	79.2037
GOTERM_BP_FAT	GO:0045137~development of primary sexual characteristics	0.0894428	5	2.13675	EREG, PDGFRA, ANGPT1, LHX8, CDH6	181	127	13528	2.94253	1	0.616111	79.6922
GOTERM_BP_FAT	GO:0002011~morphogenesis of an epithelial sheet	0.0895227	2	0.854701	HOXB2, JAG1	181	7	13528	21.3544	1	0.614407	79.7225
GOTERM_BP_FAT	GO:0042325~regulation of phosphorylation	0.0932739	11	4.70085	FLT1, CDKN2B, EREG, SMAD6, IL12A, IGF2, LPAR1, CD24, IGFBP3, FGF2, PPP1R14A	181	466	13528	1.76426	1	0.62821	81.0979
GOTERM_BP_FAT	GO:0001817~regulation of cytokine production	0.0939242	6	2.5641	EREG, HMOX1, IL12A, IGF2, CD24, NLRP2	181	181	13528	2.47758	1	0.628869	81.3273
GOTERM_BP_FAT	GO:0031646~positive regulation of neurological system process	0.0947689	3	1.28205	CCL2, PTGS2, ITGA2	181	39	13528	5.74926	1	0.630316	81.6212
GOTERM_BP_FAT	GO:0006874~cellular calcium ion homeostasis	0.0975878	6	2.5641	CCL2, F2RL1, TRPV4, LPAR1, CD24, ITPR1	181	183	13528	2.4505	1	0.639657	82.5711
GOTERM_BP_FAT	GO:0008544~epidermis development	0.0985375	6	2.5641	PTGS2, EREG, CRABP2, COL3A1, JAG1, COL5A3	181	184	13528	2.43718	1	0.641416	82.8805
GOTERM_BP_FAT	GO:0000165~MAPKKK cascade	0.0985375	6	2.5641	FLT1, DOK5, IGF2, LPAR1, FGF2, SCG2	181	184	13528	2.43718	1	0.641416	82.8805
GOTERM_BP_FAT	GO:0050670~regulation of lymphocyte proliferation	0.0986819	4	1.7094	IL12A, CD24, GAL, ADA	181	83	13528	3.60194	1	0.640001	82.9271
GOTERM_BP_FAT	GO:0002684~positive regulation of immune system process	0.0987108	7	2.99145	EREG, CLU, F2RL1, IL12A, ITGA2, CD24, ADA	181	238	13528	2.19825	1	0.638142	82.9364

## Sheet: GO_CC
Category	Term	Count	%	PValue	Genes	List Total	Pop Hits	Pop Total	Fold Enrichment	Bonferroni	Benjamini	FDR
GOTERM_CC_FAT	GO:0044421~extracellular region part	58	24.7863	7.76598e-22	CRHBP, GDF5, DLK1, MMP1, TNFRSF11B, GPC6, HMOX1, COL12A1, ANGPT1, SPON2, RAMP1, FGF2, MATN2, MMP17, NPTXR, THBD, SERPINF1, EREG, TFPI, IL12A, MFAP4, MFAP5, CCL2, ADAMTS14, ADAMTSL4, CXCL3, COL3A1, CLU, CRLF1, CYTL1, CD70, CXCL6, FXYD6, GREM2, ADA, COL9A2, BCHE, COL6A3, PRSS12, SCG2, PLAT, FLT1, LGALS3, IL8, NTN4, CCDC80, IGF2, NID2, TNFSF9, COL5A3, COL4A6, LAMA4, SULF2, KAZALD1, SULF1, LIPG, PCSK…	181	960	12782	4.26655	1.88713e-19	1.88713e-19	1.00437e-18
GOTERM_CC_FAT	GO:0005576~extracellular region	82	35.0427	6.05853e-21	CRHBP, GDF5, CDCP1, JAG1, DLK1, MMP1, TNFRSF11B, XYLT1, GPC6, HMOX1, COL12A1, ANGPT1, HHIP, SEMA3A, HTRA3, SPON2, RAMP1, FGF2, DPP4, MATN2, CA11, MMP17, GAL, NPTXR, THBD, SERPINF1, EREG, PDGFRL, TFPI, IL12A, C1QL4, MFAP4, MFAP5, CCL2, ADAMTS14, ENPP2, CXCL3, ADAMTSL4, CRLF1, COL3A1, CLU, CYTL1, CD70, ESM1, CXCL6, TRH, MDK, FXYD6, GREM2, ADA, ITGBL1, COL9A2, BCHE, PAPL, COL6A3, PTX3, OLFM2, PRSS12…	181	2010	12782	2.88097	1.47222e-18	7.36111e-19	7.83543e-18
GOTERM_CC_FAT	GO:0005615~extracellular space	38	16.2393	9.68648e-13	CCL2, CXCL3, CRHBP, CLU, GDF5, CRLF1, COL3A1, CYTL1, CD70, DLK1, CXCL6, GREM2, FXYD6, ADA, BCHE, HMOX1, GPC6, COL6A3, ANGPT1, RAMP1, FGF2, SCG2, PLAT, FLT1, IL8, IGF2, TNFSF9, NPTXR, THBD, SERPINF1, EREG, SULF2, SULF1, LIPG, IL12A, TFPI, PCSK1N, IGFBP3	181	685	12782	3.91754	2.35387e-10	7.84622e-11	1.25278e-09
GOTERM_CC_FAT	GO:0031012~extracellular matrix	23	9.82906	3.14104e-09	MATN2, ADAMTS14, LGALS3, ADAMTSL4, COL3A1, NTN4, CCDC80, MMP17, NID2, COL5A3, COL4A6, MMP1, COL9A2, TNFRSF11B, LAMA4, KAZALD1, GPC6, COL6A3, COL12A1, SPON2, MFAP4, MFAP5, PRSS12	181	345	12782	4.70792	7.63272e-07	1.90818e-07	4.06227e-06
GOTERM_CC_FAT	GO:0005578~proteinaceous extracellular matrix	22	9.40171	4.42621e-09	MATN2, ADAMTS14, LGALS3, ADAMTSL4, COL3A1, NTN4, CCDC80, MMP17, NID2, COL5A3, COL4A6, MMP1, COL9A2, TNFRSF11B, LAMA4, KAZALD1, GPC6, COL6A3, COL12A1, SPON2, MFAP4, MFAP5	181	320	12782	4.85504	1.07557e-06	2.15114e-07	5.72437e-06
GOTERM_CC_FAT	GO:0044420~extracellular matrix part	13	5.55556	8.9338e-08	COL3A1, CCDC80, NTN4, NID2, COL5A3, COL4A6, LAMA4, COL9A2, COL6A3, COL12A1, MFAP4, MFAP5, PRSS12	181	117	12782	7.84653	2.17089e-05	3.61818e-06	0.00011554
GOTERM_CC_FAT	GO:0005581~collagen	6	2.5641	0.000120725	COL9A2, COL6A3, COL3A1, COL12A1, COL5A3, COL4A6	181	35	12782	12.1061	0.0289118	0.00418236	0.15602
GOTERM_CC_FAT	GO:0030934~anchoring collagen	3	1.28205	0.00665273	COL9A2, COL6A3, COL12A1	181	9	12782	23.5396	0.8025	0.183519	8.27054
GOTERM_CC_FAT	GO:0005614~interstitial matrix	3	1.28205	0.0082393	KAZALD1, ADAMTSL4, CCDC80	181	10	12782	21.1856	0.866071	0.200191	10.1474
GOTERM_CC_FAT	GO:0005886~plasma membrane	67	28.6325	0.022955	SEPT5, TM7SF2, PTGS2, F2RL1, PTGS1, CDCP1, BCAM, JAG1, CPEB1, LPAR1, LPHN2, KCNQ5, DIRAS1, MALL, GPC6, HMOX1, RASL10B, TRPV4, GNG2, HHIP, RAMP1, DPP4, SLC12A7, CA12, CACNG7, CA11, PCDHGB6, MMP17, PCDH9, GEM, SLC7A11, KRT19, NPTXR, THBD, EREG, TFPI, PDGFRA, HAS2, FAIM2, COPZ2, IL1R1, LITAF, ENPP2, MRAS, CD70, CLDN11, TRH, FXYD6, ADA, ITGBL1, CDH6, PRR7, DNER, TTYH2, PCDHB16, COL6A3, PALM3, PCDHA11…	181	3777	12782	1.2527	0.996458	0.431247	25.943
GOTERM_CC_FAT	GO:0005604~basement membrane	5	2.13675	0.0242163	LAMA4, CCDC80, NTN4, NID2, COL4A6	181	78	12782	4.52685	0.997412	0.418151	27.1699
GOTERM_CC_FAT	GO:0009986~cell surface	11	4.70085	0.025572	ELFN2, SULF2, GPC6, SULF1, MMP17, ITGA2, BCAM, HHIP, CD24, DPP4, ADA	181	348	12782	2.2322	0.998154	0.40819	28.4678
GOTERM_CC_FAT	GO:0005667~transcription factor complex	8	3.4188	0.0291731	FOS, NPAS2, SMAD9, EPAS1, TBX2, HAND2, SMAD6, PBX1	181	210	12782	2.69024	0.999249	0.425023	31.8123
GOTERM_CC_FAT	GO:0044459~plasma membrane part	42	17.9487	0.0330771	TM7SF2, COPZ2, IL1R1, PTGS2, LITAF, ENPP2, MRAS, F2RL1, CD70, BCAM, CLDN11, CPEB1, JAG1, LPAR1, ADA, ITGBL1, PRR7, KCNQ5, DIRAS1, HMOX1, GPC6, RASL10B, PCDHA11, GNG2, HHIP, CD24, RAMP1, DPP4, SLC12A7, FLT1, CACNG7, CA11, MMP17, ITGA2, GEM, NOTCH3, THBD, EREG, GRIA1, PDGFRA, HAS2, FAIM2	181	2203	12782	1.34634	0.999718	0.442244	35.2747
GOTERM_CC_FAT	GO:0030141~secretory granule	7	2.99145	0.0420436	PLAT, NPTX1, CLU, TRH, PCSK1N, GAL, ITPR1	181	180	12782	2.74629	0.999971	0.501344	42.6219
GOTERM_CC_FAT	GO:0031226~intrinsic to plasma membrane	25	10.6838	0.0560105	TM7SF2, IL1R1, ENPP2, F2RL1, CD70, BCAM, JAG1, LPAR1, ITGBL1, KCNQ5, GPC6, PCDHA11, CD24, HHIP, RAMP1, SLC12A7, FLT1, ITGA2, MMP17, NOTCH3, THBD, EREG, GRIA1, PDGFRA, HAS2	181	1215	12782	1.45306	0.999999	0.583309	52.5482
GOTERM_CC_FAT	GO:0001527~microfibril	2	0.854701	0.0684665	MFAP4, MFAP5	181	5	12782	28.2475	1	0.637157	60.038
GOTERM_CC_FAT	GO:0005887~integral to plasma membrane	24	10.2564	0.0724827	TM7SF2, SLC12A7, IL1R1, FLT1, ENPP2, F2RL1, ITGA2, MMP17, CD70, BCAM, LPAR1, JAG1, ITGBL1, NOTCH3, KCNQ5, THBD, EREG, GRIA1, GPC6, PDGFRA, PCDHA11, HAS2, HHIP, RAMP1	181	1188	12782	1.42664	1	0.637885	62.2098
GOTERM_CC_FAT	GO:0005641~nuclear envelope lumen	2	0.854701	0.0815898	PTGES, BCHE	181	6	12782	23.5396	1	0.663288	66.7373
GOTERM_CC_FAT	GO:0005593~FACIT collagen	2	0.854701	0.0815898	COL9A2, COL12A1	181	6	12782	23.5396	1	0.663288	66.7373
GOTERM_CC_FAT	GO:0000267~cell fraction	22	9.40171	0.0829425	SEPT5, TMEM59L, PTGS2, ALDH5A1, CRHBP, PTGS1, CYTL1, CD70, DLK1, NPR3, TRH, ITPR1, FOS, UACA, DGAT2, PTGES, BCHE, GRIA1, HMOX1, CD24, PCSK1N, DPP4	181	1083	12782	1.43455	1	0.650765	67.3654
GOTERM_CC_FAT	GO:0009897~external side of plasma membrane	6	2.5641	0.0922639	GPC6, MMP17, ITGA2, BCAM, CD24, ADA	181	170	12782	2.49243	1	0.673763	71.4046

## Sheet: GO_MF
Category	Term	Count	%	PValue	Genes	List Total	Pop Hits	Pop Total	Fold Enrichment	Bonferroni	Benjamini	FDR
GOTERM_MF_FAT	GO:0005509~calcium ion binding	32	13.6752	3.20665e-06	GALNT5, DLK1, JAG1, MMP1, CDH6, NPTX1, DNER, PCDHB16, TTYH2, TRPV4, PCDHA11, SPON2, SCG2, GALNT14, MATN2, CACNG7, PCDHGB6, ITGA2, MMP17, PCDH9, COLEC12, NID2, ITPR1, PCDH18, NOTCH3, THBD, NPTXR, SULF2, ANXA10, SULF1, MFAP4, CDH10	181	919	12983	2.49765	0.00122099	0.00122099	0.00444087
GOTERM_MF_FAT	GO:0019838~growth factor binding	9	3.84615	0.000103699	IL1R1, FLT1, KAZALD1, COL3A1, PDGFRA, IGF2, HTRA3, ESM1, IGFBP3	181	105	12983	6.14822	0.0387409	0.0195618	0.143519
GOTERM_MF_FAT	GO:0005520~insulin-like growth factor binding	5	2.13675	0.000359941	KAZALD1, IGF2, HTRA3, ESM1, IGFBP3	181	25	12983	14.3459	0.128171	0.0446913	0.49734
GOTERM_MF_FAT	GO:0005125~cytokine activity	11	4.70085	0.000389691	TNFRSF11B, CCL2, IL8, CXCL3, GDF5, IL12A, CD70, CXCL6, TNFSF9, GREM2, SCG2	181	195	12983	4.04627	0.138001	0.0364446	0.538344
GOTERM_MF_FAT	GO:0030246~carbohydrate binding	15	6.41026	0.000417044	CCL2, LGALS3, ENPP2, GALNT5, CCDC80, COLEC12, CXCL6, COL5A3, MDK, LPHN2, LIPG, CD24, PTX3, FGF2, GALNT14	181	354	12983	3.03938	0.146941	0.0312856	0.57603
GOTERM_MF_FAT	GO:0005201~extracellular matrix structural constituent	7	2.99145	0.00122743	COL9A2, LAMA4, COL3A1, COL12A1, COL5A3, MFAP5, COL4A6	181	86	12983	5.83843	0.373708	0.0750262	1.68656
GOTERM_MF_FAT	GO:0030247~polysaccharide binding	9	3.84615	0.00136657	CCL2, ENPP2, CCDC80, LIPG, CXCL6, COL5A3, PTX3, FGF2, MDK	181	154	12983	4.19197	0.406085	0.0717287	1.87607
GOTERM_MF_FAT	GO:0001871~pattern binding	9	3.84615	0.00136657	CCL2, ENPP2, CCDC80, LIPG, CXCL6, COL5A3, PTX3, FGF2, MDK	181	154	12983	4.19197	0.406085	0.0717287	1.87607
GOTERM_MF_FAT	GO:0008083~growth factor activity	9	3.84615	0.0018123	EREG, GDF5, IL12A, IGF2, OSGIN1, JAG1, ESM1, FGF2, MDK	181	161	12983	4.00971	0.498982	0.0827629	2.48089
GOTERM_MF_FAT	GO:0008201~heparin binding	7	2.99145	0.00307775	CCL2, CCDC80, LIPG, CXCL6, COL5A3, FGF2, MDK	181	103	12983	4.87481	0.691005	0.122337	4.17919
GOTERM_MF_FAT	GO:0005539~glycosaminoglycan binding	7	2.99145	0.013306	CCL2, CCDC80, LIPG, CXCL6, COL5A3, FGF2, MDK	181	140	12983	3.58646	0.993925	0.399723	16.9324
GOTERM_MF_FAT	GO:0005518~collagen binding	4	1.7094	0.0133789	ITGA2, NID2, COL5A3, DPP4	181	36	12983	7.96992	0.994094	0.372821	17.0173
GOTERM_MF_FAT	GO:0046332~SMAD binding	4	1.7094	0.0257312	FOS, SMAD6, COL3A1, PRDM16	181	46	12983	6.23733	0.999951	0.562929	30.3037
GOTERM_MF_FAT	GO:0008009~chemokine activity	4	1.7094	0.0257312	CCL2, IL8, CXCL3, CXCL6	181	46	12983	6.23733	0.999951	0.562929	30.3037
GOTERM_MF_FAT	GO:0004666~prostaglandin-endoperoxide synthase activity	2	0.854701	0.0275374	PTGS2, PTGS1	181	2	12983	71.7293	0.999976	0.558853	32.072
GOTERM_MF_FAT	GO:0042379~chemokine receptor binding	4	1.7094	0.0303091	CCL2, IL8, CXCL3, CXCL6	181	49	12983	5.85545	0.999992	0.567251	34.7047
GOTERM_MF_FAT	GO:0005017~platelet-derived growth factor receptor activity	2	0.854701	0.041022	PDGFRL, PDGFRA	181	3	12983	47.8195	1	0.654904	44.0161
GOTERM_MF_FAT	GO:0046982~protein heterodimerization activity	7	2.99145	0.069679	FOS, EPAS1, HAND2, PDGFRA, IL12A, ITGA2, PBX1	181	208	12983	2.41397	1	0.820911	63.222
GOTERM_MF_FAT	GO:0043565~sequence-specific DNA binding	14	5.98291	0.0794702	EGR1, EPAS1, TBX2, PRRX2, PRDM16, MEIS1, FOS, MEIS3, HOXB2, HAND2, PBX1, MEIS3P1, LHX8, NR2F1	181	607	12983	1.65438	1	0.843676	68.2348
GOTERM_MF_FAT	GO:0030020~extracellular matrix structural constituent conferring tensile strength	2	0.854701	0.0803701	COL9A2, COL12A1	181	6	12983	23.9098	1	0.83025	68.6622
GOTERM_MF_FAT	GO:0005262~calcium channel activity	4	1.7094	0.0967979	CACNG7, TRPV4, FGF2, ITPR1	181	79	12983	3.63186	1	0.870171	75.5851
