# Supplementary material for: SIRT6 safeguards human mesenchymal stem cells from oxidative stress by coactivating NRF2
Source: Cell Res. 2016 Jan 15;26(2):190–205. doi: 10.1038/cr.2016.4 (PMC4746611; doi:10.1038/cr.2016.4)
Supplement: Supplementary information, Table S4 — Sequences of primers and probes used in the study. [file cr20164x10.xlsx]

## Sheet: Construction Primers
name	sequence
SIRT6 cDNA Primer F	CGCGGATCC ATGGACTACAAGGACGACGACGACAAGGGC ATGTCGGTGAATTACGCGGCGGGGC
SIRT6 cDNA Primer R	ACGCGTCGAC TCAGCTGGGGACCGCCTTGGCCTTC
SIRT6 (H133Y) cDNA Primer F	AAACTGGCAGAGCTCTACGGGAACAT
SIRT6 (H133Y) cDNA Primer R	AGAGCTCTGCCAGTTTGTCCCTGGGG
HO-1 cDNA Primer F	CGCGGATCC GCCACC ATGGACTACAAGGACGACGACGACAAGGGC ATGGAGCGTCCGCAACCCGACAGC
HO-1 cDNA Primer R	ACGCGTCGAC TCACATGGCATAAAGCCCTACAGCA
HIST1H3A cDNA Primer F	GGATCC ATGGACTACAAGGACGACGACGACAAGGGC ATGGCTCGCACTAAGCAAACTG
HIST1H3A cDNA Primer R	AA GTCGAC TCACGCCCTCTCTCCGCGGATGC
HIST1H3A (K56Q) cDNA Primer F	ATCCGCCGTTATCAGCAGTCCACTGA
HIST1H3A (K56Q) cDNA Primer R	GCTGATAACGGCGGATCTCGCGCAGA
H3.1A (K56R) cDNA Primer F	ATCCGCCGTTATCAGCGGTCCACTGAA
H3.1A (K56R) cDNA Primer R	CGCTGATAACGGCGGATCTCGCGCAGA
Luciferase cDNA Primer F	CGCGGATCCACCGGTCGCCACCATGGATTACAAGGATGACGACGATAAGGAAGACGCCAAAAACATAAAG
Luciferase cDNA Primer R	GACGTCGACTTACACGGCGATCTTTCCGCCCTTCTTGGC
SIRT6 Left Arm Primer F	ATAGGGCCCCCGGTGCCCATTCACTCACTACCTACCCTT
SIRT6 Left Arm Primer R	CCGCTCGAGAGTTCTCCAGTCACCTCTAAAATGCGGGACA
SIRT6 Right Arm Primer F	CGCGGATCCGCCAACACGCCCAACTCTGTGGTCACCCT
SIRT6 Right Arm Primer R	CGGGGTACCCCTCCCACCTGCCTTGTCAAAGCCCTAGCC

## Sheet: Targeting Primers
Supplementary information, Table S4 Sequences of primers and probes used in the study
name	sequence
SIRT6 P1	CATGCAAAGAGGCAGGCTTCCTTCTGACAGC
SIRT6 P2	GTCCCTCCCATTGTCTAGCCTCAGTGCCCCCT
SIRT6 P3	CATGGATAGCCTGTGTCCCGCATTTTAGAGGTG
SIRT6 P4	CTGGAACTACATCCCCTCTCTCCCCGATCAGC
SIRT6 P5	CTCCAAGCCACCCTTCCACGCATTTACCAC
SIRT6 P6	GCACTTCGCCCAATAGCAGCCAGTCCCT
SIRT6 P7	CCTCTTCCTCATCTCCGGGCCTTTCGACCTG
SIRT6 P8	CTCGCCAGTTCCCACACCTTCCGCTCCA

## Sheet: Probes
name	sequence
SIRT6 Southern blot 5' probe F	AATGCATCTCACTGGTATTTCCTGCGGTCCAA
SIRT6 Southern blot 5' probe R	AGCCCCTGACTGTTGAAAAGGACAGAATCAGC
SIRT6 Southern blot 3' probe F	GTCCCTTGTCACAACCAGCATTCCACTCACC
SIRT6 Southern blot 3' probe R	AAGAGCCCATGAGTTTAGGAGAAAATGCAAGTGT

## Sheet: qPCR Primers
name	sequence
QPCR 18S RNA primer F	GTAACCCGTTGAACCCCATT
QPCR 18S RNA primer R	CCATCCAATCGGTAGTAGCG
QPCR AKR1C1 primer F	TCCAGTGTCTGTAAAGCCAGG
QPCR AKR1C1 primer R	CCAGCAGTTTTCTCTGGTTGAA
QPCR ANGPT1 primer F	TCGTGAGAGTACGACAGACCA
QPCR ANGPT1 primer R	TCTCCGACTTCATGTTTTCCAC
QPCR BGLAP Primer F	CACTCCTCGCCCTATTGGC
QPCR BGLAP Primer R	CCCTCCTGCTTGGACACAAAG
QPCR CBFA-1 Primer F	CCGCCTCAGTGATTTAGGGC
QPCR CBFA-1 Primer R	GGGTCTGTAATCTGACTCTGTCC
QPCR COL1A1 Primer F	GTGCGATGACGTGATCTGTGA
QPCR COL1A1 Primer R	CGGTGGTTTCTTGGTCGGT
QPCR EPHX1 primer F	CTTTGCCATCTACTGGTTCATCT
QPCR EPHX1 primer R	TCTCCTCATCTGACGTTTCCA
QPCR G6PD primer F	CGAGGCCGTCACCAAGAAC
QPCR G6PD primer R	GTAGTGGTCGATGCGGTAGA
QPCR HMOX-1 Primer F	AAGACTGCGTTCCTGCTCAAC
QPCR HMOX-1 Primer R	AAAGCCCTACAGCAACTGTCG
QPCR ME1 primer F	CTGCTGACACGGAACCCTC
QPCR ME1 primer R	GATCTCCTGACTGTTGAAGGAAG
QPCR MGST1 primer F	ATGACAGAGTAGAACGTGTACGC
QPCR MGST1 primer R	TACAGGAGGCCAATTCCAAGA
QPCR NQO-1 Primer R	GGATACTGAAAGTTCGCAGGG
QPCR NQO-1 Primer F	GAAGAGCACTGATCGTACTGGC
QPCR OXR1 primer F	TTCGACCAAACCTAAGTGATCCC
QPCR OXR1 primer R	GGGGTGTCTAAACCTGTCATTG
QPCR PTGS2 primer F	TAAGTGCGATTGTACCCGGAC
QPCR PTGS2 primer F	TAAGTGCGATTGTACCCGGAC
QPCR PTGS2 primer R	TTTGTAGCCATAGTCAGCATTGT
QPCR PTGS2 primer R	TTTGTAGCCATAGTCAGCATTGT
QPCR SIRT1 Primer F	TAGCCTTGTCAGATAAGGAAGGA
QPCR SIRT1 Primer R	ACAGCTTCACAGTCAACTTTGT
QPCR SIRT2 Primer F	TGCGGAACTTATTCTCCCAGA
QPCR SIRT2 Primer R	GAGAGCGAAAGTCGGGGAT
QPCR SIRT3 Primer F	ACCCAGTGGCATTCCAGAC
QPCR SIRT3 Primer R	GGCTTGGGGTTGTGAAAGAAG
QPCR SIRT4 Primer F	GCTTTGCGTTGACTTTCAGGT
QPCR SIRT4 Primer R	CCAATGGAGGCTTTCGAGCA
QPCR SIRT5 Primer F	GCCATAGCCGAGTGTGAGAC
QPCR SIRT5 Primer R	CAACTCCACAAGAGGTACATCG
QPCR SIRT6 Primer F	CCCACGGAGTCTGGACCAT
QPCR SIRT6 Primer R	CTCTGCCAGTTTGTCCCTG
QPCR SIRT7 Primer F	ACGCCAAATACTTGGTCGTCT
QPCR SIRT7 Primer R	AGCACTAACGCTTCTCCCTTT
QPCR C16C Primer F	CCTTTCGAGTCCGTTCGATGA
QPCR C16C Primer R	TCGAAAGGAATCATCTTCAAGTGG
QPCR C1A Primer F	TGATTCCATTTGGGTACAATAGATG
QPCR C1A Primer R	AGTGGACTGCAATAGAAACATCA
QPCR C1B Primer F	AATTCAAGTCCCTTCATTGATTCC
QPCR C1B Primer R	CGAATGCAGTCATCATACAATGG
QPCR C2B Primer F	CGAGTCCATTAGAGGATTCCATTT
QPCR C2B Primer R	GCAGTCATCATCGAATGGTATCAAA
QPCR Major-Sat Primer F	GACGACTTGAAAAATGACGAAATC
QPCR Major-Sat Primer R	CATATTCCAGGTCCTTCAGTGTGC
QPCR Sat2 Primer F	CATCGAATGGAAATGAAAGGAGTC
QPCR Sat2 Primer R	ACCATTGGATGATTGCAGTCAA

## Sheet: ChIP-qPCR Primers
name	sequence
HO-1 promoter primer F	CCA GAA AGT GGG CAT CAGCT
HO-1 promoter primer R	GTC ACA TTT ATG CTC GGCGG
HO-1 Enhancer 1 primer F	GCTGCCCAAACCACTTCTGT
HO-1 Enhancer 1 primer R	GCCCTTTCACCTCCCACCTA
HO-1 Enhancer 2 primer F	TCC TTT CCC GAG CCA CGTG
HO-1 Enhancer 2 primer R	TCC GGA CTT TGC CCC AGG
(UAS)5 primer F	AGTGCAGGTGCCAGAACAT
(UAS)5 primer R	GAATTCGCGGAGGACAGTA
PGST1 Promoter primer F	GCGGAAAGAAACAGTCATTTCGTC
PGST1 Promoter primer R	ACAATTGGTCGCTAACCGAGA
AKR1C1 Promoter primer F	CTGTCCCTCCTCTCACATGC
AKR1C1 Promoter primer R	AATCCCAGGACAGGCATGAA
